# Supplementary material for: Lipidomic and Metabolomic Profiling on Low-Count Human Spermatozoa: A Robust and Reproducible Method for Untargeted HPLC-ESI-MS/MS-Based Approach
Source: Cells. 2026 Apr 5;15(7):649. doi: 10.3390/cells15070649 (PMC13072360; doi:10.3390/cells15070649)
Supplement: Supplementary file 1 [file cells-15-00649-s001.zip]

Archive with 6 entries (4 files):
- cells-4195410-supplementary/
- cells-4195410-supplementary/Supplelemtary Information/
- cells-4195410-supplementary/Supplelemtary Information/Supplemental Table S6. Lipidomic analysis dataset.xlsx
- cells-4195410-supplementary/Supplelemtary Information/Supplemental Table S7. Metabolomic analysis dataset.xlsx
- cells-4195410-supplementary/Supplelemtary Information/Supplementary  Figures.pdf
- cells-4195410-supplementary/Supplelemtary Information/Supplementary  Tables.pdf
