# Supplementary material for: Lipidomic and Metabolomic Profiling on Low-Count Human Spermatozoa: A Robust and Reproducible Method for Untargeted HPLC-ESI-MS/MS-Based Approach
Source: Cells. 2026 Apr 5;15(7):649. doi: 10.3390/cells15070649 (PMC13072360; doi:10.3390/cells15070649)
Supplement: Supplementary file 1 [file cells-15-00649-s001.zip › cells-4195410-supplementary/Supplelemtary Information/Supplemental Table S6. Lipidomic analysis dataset.xlsx]

## Sheet: ESI+ dataset
conc. (nmol/mg protein)
LipidMolec	Class	Formula	L1	L2	L3	L4
AcCa(14:0)	AcCa	C21 H41 O4 N1	0.00843367	0.0106914	0.00826422	0.00844641
AcCa(16:0)	AcCa	C23 H45 O4 N1	0.0723677	0.08549	0.0763873	0.0787265
AcCa(18:1)	AcCa	C25 H47 O4 N1	0.0217618	0.042329	0.0325147	0.0331829
AcCa(24:0)	AcCa	C31 H61 O4 N1	2.27736e-05	9.59942e-05	0	3.55665e-05
Cer(t18:1_12:0)	Cer	C30 H59 O4 N1	0.179623	0.111337	0.124585	0.121112
Cer(d18:1_14:0)	Cer	C32 H63 O3 N1	0.0422794	0.0561701	0.0480377	0.0440785
Cer(m18:1_16:0)	Cer	C34 H67 O2 N1	23.0964	6.26094	11.1527	10.6238
Cer(m34:1)	Cer	C34 H67 O2 N1	11.049	3.38135	5.63324	5.494
Cer(d17:1_16:0)	Cer	C33 H65 O3 N1	0.0186271	0.0240932	0.0203621	0.0193479
Cer(d18:1_16:1)	Cer	C34 H65 O3 N1	0.021303	0.0184985	0.015364	0.0131603
Cer(d18:2_16:0)	Cer	C34 H65 O3 N1	0.0486438	0.0809239	0.0638449	0.0627263
Cer(d18:1_16:0)	Cer	C34 H67 O3 N1	0.492353	0.731744	0.611906	0.571647
Cer(d18:0_16:0)	Cer	C34 H69 O3 N1	0.0208227	0.0284892	0.0260451	0.0239477
Cer(d18:0_16:0)	Cer	C34 H69 O3 N1	0.00102729	0	0.000901744	0.0223991
Cer(m18:1_18:0)	Cer	C36 H71 O2 N1	0.032934	0.0502604	0.0429899	0.0355289
Cer(d18:2_18:0)	Cer	C36 H69 O3 N1	0.0437463	0.0705819	0.0568537	0.0509487
Cer(d18:1_18:0)	Cer	C36 H71 O3 N1	0.114819	0.15959	0.141246	0.129182
Cer(d18:0_18:0)	Cer	C36 H73 O3 N1	0.0050442	0.00647559	0.00572092	0.00523882
Cer(d18:0_18:0)	Cer	C36 H73 O3 N1	0.0058013	0.00818996	0.00679685	0.00662595
Cer(m18:1_20:0)	Cer	C38 H75 O2 N1	0.000121018	0.000925482	0.000672339	0.000966848
Cer(d18:1_19:0)	Cer	C37 H73 O3 N1	0.0661755	0.0839624	0.0767134	0.0724973
Cer(m18:0_20:0)	Cer	C38 H77 O2 N1	0.00119764	0.000861646	0.0012013	0.00166848
Cer(d18:2_20:0)	Cer	C38 H73 O3 N1	0.0111744	0.0196414	0.0156484	0.0150643
Cer(d18:1_20:0)	Cer	C38 H75 O3 N1	0.0789279	0.110194	0.0934923	0.0900545
Cer(d18:1_20:1)	Cer	C38 H73 O3 N1	0.0789279	0.110194	0.0934923	0.0900545
Cer(d18:0_20:0)	Cer	C38 H77 O3 N1	0.00387542	0.00537727	0.00498151	0.00445147
Cer(m18:1_22:0)	Cer	C40 H79 O2 N1	0.00526423	0.00904296	0.00871647	0.00758779
Cer(m18:0_22:0)	Cer	C40 H81 O2 N1	0.00560256	0.00683797	0.00774955	0.00695093
Cer(d16:1_24:1)	Cer	C40 H77 O3 N1	0.0117304	0.0311375	0.0179496	0.0249509
Cer(m18:1_23:0)	Cer	C41 H81 O2 N1	0.000274213	0.000605745	0.00122855	0.000354198
Cer(d18:1_22:0)	Cer	C40 H79 O3 N1	0.198905	0.268975	0.224737	0.207263
Cer(d18:1_22:1)	Cer	C40 H77 O3 N1	0	0	0	0.00123528
Cer(m18:0_23:0)	Cer	C41 H83 O2 N1	0	0	0	0.000175202
Cer(d18:0_22:0)	Cer	C40 H81 O3 N1	0.0194008	0.0279875	0.0243625	0.021374
Cer(d18:0_22:0)	Cer	C40 H81 O3 N1	0.00697008	0.00391936	7.99602e-05	0.0041374
Cer(m42:2)	Cer	C42 H81 O2 N1	0.0278945	0.0495913	0.0378946	0.0371429
Cer(m18:1_24:0)	Cer	C42 H83 O2 N1	0.00774374	0.010933	0.0112523	0.00959215
Cer(d18:1_23:0)	Cer	C41 H81 O3 N1	0.104338	0.131714	0.11039	0.101243
Cer(m18:0_24:0)	Cer	C42 H85 O2 N1	0.0090805	0.0128452	0.0103256	0.0103141
Cer(t18:0_22:0)	Cer	C40 H81 O4 N1	0.000165593	0	0	0
Cer(d18:1_24:2)	Cer	C42 H79 O3 N1	0.107532	0.193459	0.153308	0.141156
Cer(d18:1_24:1)	Cer	C42 H81 O3 N1	0.496139	0.846314	0.670206	0.62879
Cer(d18:2_24:0)	Cer	C42 H81 O3 N1	0.0245585	0.0396675	0.0373732	0.0306216
Cer(d18:1_24:1)	Cer	C42 H81 O3 N1	0.0154898	0.0182309	0.0137762	0.0135354
Cer(d18:1_24:0)	Cer	C42 H83 O3 N1	0.302368	0.416746	0.358091	0.328462
Cer(d18:0_24:0)	Cer	C42 H85 O3 N1	0.0311832	0.0453542	0.0388425	0.0388659
Cer(d18:0_24:0)	Cer	C42 H85 O3 N1	0.005127	0.00893425	0.00620675	0.0088615
Cer(m20:0_24:0)	Cer	C44 H89 O2 N1	0.00170987	0.00122125	0.00165798	0.000958124
Cer(t18:0_24:0)	Cer	C42 H85 O4 N1	0.000118368	0	0	0
Cer(t18:0_24:0)	Cer	C42 H85 O4 N1	0.0268771	0.039556	0.0314011	0.0324318
Cer(d18:1_26:2)	Cer	C44 H83 O3 N1	0.122769	0.214506	0.165371	0.155463
Cer(d20:1_24:0)	Cer	C44 H87 O3 N1	0.0436044	0.0571178	0.0467817	0.0445583
CerG3GNAc1(d34:1)	CerG3GNAc1	C60 H110 O23 N2	0.000160577	0.0027508	0.000410228	0.000855834
CerG3GNAc1(d38:1)	CerG3GNAc1	C64 H118 O23 N2	0	0.000150056	0	9.59651e-10
CerG3GNAc1(d40:1)	CerG3GNAc1	C66 H122 O23 N2	0.000114228	0	0	0
GM3(d34:1)	GM3	C57 H104 O21 N2	0.00870431	0.0249267	0.0167812	0.0144558
ChE(18:1)	ChE	C45 H78 O2	0	0.0484767	0	0
DG(18:0_18:0)	DG	C39 H76 O5	0.965281	2.44284	1.05879	1.10886
Hex1Cer(d18:1_16:1)	Hex1Cer	C40 H75 O8 N1	0.0357503	0.0507673	0.0492958	0.0408106
Hex1Cer(d18:1_16:0)	Hex1Cer	C40 H77 O8 N1	0.0644846	0.0986723	0.0824145	0.077784
Hex1Cer(d18:0_16:0)	Hex1Cer	C40 H79 O8 N1	0.00121047	0	0	0.000363658
Hex1Cer(d18:1_16:0+O)	Hex1Cer	C40 H77 O9 N1	0.0500978	0.0567931	0.0474849	0.0426493
Hex1Cer(d18:1_18:0)	Hex1Cer	C42 H81 O8 N1	0.00606612	0.0132567	0.0109738	0.0116676
Hex1Cer(d18:1_18:0+O)	Hex1Cer	C42 H81 O9 N1	0.00625926	0.00971157	0.445875	0.00432089
Hex1Cer(d38:2)	Hex1Cer	C44 H83 O8 N1	0.0016133	0.0241634	0.00364306	0.00394276
Hex1Cer(d18:1_20:0)	Hex1Cer	C44 H85 O8 N1	0.0166848	0.0297071	0.0208612	0.0229195
Hex1Cer(d18:1_20:0+O)	Hex1Cer	C44 H85 O9 N1	0.000261604	0.000745189	0.000996781	0
Hex1Cer(t18:0_20:0)	Hex1Cer	C44 H87 O9 N1	0	0	0	0.000344392
Hex1Cer(d18:1_22:1)	Hex1Cer	C46 H87 O8 N1	0	0.000289439	0	0
Hex1Cer(d18:2_22:0)	Hex1Cer	C46 H87 O8 N1	0	0.001753	0.00129738	0.000253897
Hex1Cer(d18:1_22:1)	Hex1Cer	C46 H87 O8 N1	0.000409532	0	0.000537626	0
Hex1Cer(d18:1_22:0)	Hex1Cer	C46 H89 O8 N1	0.0267083	0.057245	0.0203541	0.0204733
Hex1Cer(d18:0_22:0)	Hex1Cer	C46 H91 O8 N1	0.000354153	0	0	0
Hex1Cer(t18:0_22:0)	Hex1Cer	C46 H91 O9 N1	0.00204372	0.0028974	0.00105231	0.0012463
Hex1Cer(d18:1_24:1)	Hex1Cer	C48 H91 O8 N1	0.000293216	0.00065179	0.000669618	0.000504437
Hex1Cer(d18:1_24:0)	Hex1Cer	C48 H93 O8 N1	0.0355375	0.0485076	0.0402817	0.0385682
Hex1Cer(d18:0_24:0)	Hex1Cer	C48 H95 O8 N1	0.000522656	0.0017058	0.000841046	0.00242665
Hex1Cer(t18:0_24:1)	Hex1Cer	C48 H93 O9 N1	0	0	0.000354205	0
Hex1Cer(d18:1_24:0+O)	Hex1Cer	C48 H93 O9 N1	0.000573503	0.000960611	0.00095332	0.000296107
Hex1Cer(t18:0_24:0)	Hex1Cer	C48 H95 O9 N1	0.000897897	0.000658318	0.000241127	0.000515229
Hex1Cer(d20:1_24:1)	Hex1Cer	C50 H95 O8 N1	0.00550248	0.0109167	0.00930382	0.0113518
Hex1Cer(d20:1_24:0)	Hex1Cer	C50 H97 O8 N1	0.0209023	0.0238019	0.0187324	0.0154209
Hex2Cer(m34:2)	Hex2Cer	C46 H85 O12 N1	0.165063	0.219997	0.140282	0.143845
Hex2Cer(d18:1_16:0)	Hex2Cer	C46 H87 O13 N1	0.899862	1.0027	0.803542	0.781383
Hex2Cer(d18:1_18:0)	Hex2Cer	C48 H91 O13 N1	0	0	8.50435e-09	0
Hex2Cer(d18:1_20:0)	Hex2Cer	C50 H95 O13 N1	0	0.00428074	0.001437	0.00174035
Hex2Cer(d18:1_22:0)	Hex2Cer	C52 H99 O13 N1	0.00572101	0.00516248	0.010539	0.0044667
Hex3Cer(m34:2)	Hex3Cer	C52 H95 O17 N1	0.000750082	0.00386704	0.00179148	0.00194265
Hex3Cer(d18:1_16:0)	Hex3Cer	C52 H97 O18 N1	0.0214267	0.079497	0.043857	0.043725
Hex3Cer(d18:0_16:0)	Hex3Cer	C52 H99 O18 N1	0	0	0.00451684	0
Hex3Cer(d18:1_20:0)	Hex3Cer	C56 H105 O18 N1	0	0.000676031	0	0
Hex3Cer(d18:1_22:0)	Hex3Cer	C58 H109 O18 N1	0	0.00141201	0	0.000808407
Hex3Cer(d18:1_24:1)	Hex3Cer	C60 H111 O18 N1	0	0.000494424	0	0
Hex3Cer(d18:1_24:0)	Hex3Cer	C60 H113 O18 N1	0	0.000494424	0	0
LPC(14:0)	LPC	C22 H46 O7 N1 P1	0.0132368	0.00811323	0.00947048	0.00915418
LPC(15:0)	LPC	C23 H48 O7 N1 P1	1.05086	0.349043	0.428844	0.42247
LPC(16:1)	LPC	C24 H48 O7 N1 P1	0.0180654	0.0170079	0.0165662	0.0164011
LPC(16:0)	LPC	C24 H50 O7 N1 P1	0.999284	0.475988	0.506371	0.637488
LPC(17:0)	LPC	C25 H52 O7 N1 P1	0.007998	0.00334129	0.0033671	0.00355257
LPC(18:2)	LPC	C26 H50 O7 N1 P1	0.0461547	0.0326137	0.0346054	0.0350041
LPC(18:1)	LPC	C26 H52 O7 N1 P1	0.0775563	0.0619767	0.0252737	0.0257703
LPC(18:0)	LPC	C26 H54 O7 N1 P1	0.291396	0.164363	0.194632	0.190928
LPC(19:1)	LPC	C27 H54 O7 N1 P1	0.000146475	0	0	0
LPC(19:0)	LPC	C27 H56 O7 N1 P1	0.00203399	0.00280369	0.000567984	0.00137134
LPC(20:4)	LPC	C28 H50 O7 N1 P1	0.0292452	0.0352481	0.0318961	0.0300029
LPC(20:3)	LPC	C28 H52 O7 N1 P1	0.0404001	0.0264651	0.0284318	0.0258021
LPC(20:2)	LPC	C28 H54 O7 N1 P1	0.0092906	0.00526891	0.00651631	0.00518432
LPC(20:1)	LPC	C28 H56 O7 N1 P1	0.00440977	0.00433301	0.00369394	0.0043561
LPC(20:0)	LPC	C28 H58 O7 N1 P1	0.00118634	0.000827844	0.000854424	0.000908649
LPC(22:6)	LPC	C30 H50 O7 N1 P1	0.860701	1.27302	1.0511	1.03089
LPC(22:5)	LPC	C30 H52 O7 N1 P1	0.0481247	0.0705498	0.0583081	0.057139
LPC(22:1)	LPC	C30 H60 O7 N1 P1	0.00020023	3.3154e-05	6.30821e-05	5.52277e-05
LPC(24:1)	LPC	C32 H64 O7 N1 P1	0.000164124	0.000126365	0.00020263	0.000156406
LPC(24:0)	LPC	C32 H66 O7 N1 P1	0.000460988	0.000140117	0.000151218	0.000293499
LPC(26:1)	LPC	C34 H68 O7 N1 P1	0	0	0	3.83886e-05
LPC(26:0)	LPC	C34 H70 O7 N1 P1	5.87266e-05	0.000213168	0.000146321	9.73155e-05
LPC(16:2e)	LPC	C24 H48 O6 N1 P1	0.00100985	0.00113505	0.00142935	0.00171895
LPC(16:0e)	LPC	C24 H52 O6 N1 P1	0.165367	0.111406	0.133142	0.126184
LPC(18:1e)	LPC	C26 H54 O6 N1 P1	0.0119504	0.0101136	0.0106334	0.0107589
LPC(18:0e)	LPC	C26 H56 O6 N1 P1	0.00538482	0.00359	0.00370087	0.00370985
LPE(15:0)	LPE	C20 H42 O7 N1 P1	0.0415571	0.01473	0.0135669	0.00778538
LPE(16:0)	LPE	C21 H44 O7 N1 P1	0.354794	0.226632	0.210097	0.205101
LPE(18:2)	LPE	C23 H44 O7 N1 P1	0.0504733	0.0642773	0.0627537	0.0562167
LPE(18:1)	LPE	C23 H46 O7 N1 P1	0.221607	0.238339	0.216465	0.20783
LPE(18:0)	LPE	C23 H48 O7 N1 P1	0.571989	0.343627	0.38411	0.387398
LPE(20:1)	LPE	C25 H50 O7 N1 P1	0.00325793	0.00680655	0.00620311	0.00496574
LPE(20:0)	LPE	C25 H52 O7 N1 P1	0.00320548	0.00275439	0.00262847	0.00264135
LPE(22:6)	LPE	C27 H44 O7 N1 P1	3.03518	4.98576	4.11207	4.1139
LPE(22:5)	LPE	C27 H46 O7 N1 P1	0.0699406	0.139919	0.144566	0.14435
LPS(22:6)	LPS	C28 H44 O9 N1 P1	0.0127633	0.0129288	0.0226717	0.0576254
PC(30:1)	PC	C38 H74 O8 N1 P1	0.0115634	0.0117303	0.0100692	0.0109248
PC(30:0)	PC	C38 H76 O8 N1 P1	0.692215	0.725638	0.632398	0.657296
PC(31:0)	PC	C39 H78 O8 N1 P1	0.0521942	0.0557991	0.0524872	0.0545108
PC(32:2)	PC	C40 H76 O8 N1 P1	0.0340717	0.0444491	0.0365998	0.0393111
PC(32:1)	PC	C40 H78 O8 N1 P1	0.285737	0.350458	0.311688	0.312227
PC(16:0_16:0)	PC	C40 H80 O8 N1 P1	0.0091066	0.0134018	0.010543	0.0106262
PC(16:0_16:0)	PC	C40 H80 O8 N1 P1	1.53479	1.76105	1.59421	1.64482
PC(33:1)	PC	C41 H80 O8 N1 P1	0.0357739	0.0497587	0.0449877	0.0534703
PC(33:1)	PC	C41 H80 O8 N1 P1	0.00248176	0.000971354	0.00362034	0.00110831
PC(33:0)	PC	C41 H82 O8 N1 P1	0.0695052	0.0703118	0.0647433	0.0652772
PC(33:0)	PC	C41 H82 O8 N1 P1	0.0229963	0.0251621	0.0226943	0.0231162
PC(34:3)	PC	C42 H78 O8 N1 P1	0.00574766	0.00849747	0.00769539	0.0077446
PC(34:3)	PC	C42 H78 O8 N1 P1	0.0306107	0.0407008	0.0308362	0.0346245
PC(16:0_18:2)	PC	C42 H80 O8 N1 P1	2.39665	3.37046	2.80706	2.8798
PC(16:0_18:1)	PC	C42 H82 O8 N1 P1	2.32346	3.44353	2.97017	2.85492
PC(34:1)	PC	C42 H82 O8 N1 P1	0.0262928	0.0372227	0.0353787	2.97525
PC(34:0)	PC	C42 H84 O8 N1 P1	0.410904	0.434432	0.384997	0.394061
PC(35:1)	PC	C43 H84 O8 N1 P1	0.0106953	0.0137721	0.0130626	0.0099386
PC(17:0_18:1)	PC	C43 H84 O8 N1 P1	0.0400861	0.0512951	0.0302758	0.0436086
PC(36:6)	PC	C44 H76 O8 N1 P1	0.0572496	0.0748658	0.0620096	0.067901
PC(36:5)	PC	C44 H78 O8 N1 P1	0.00816474	0.0130965	0.0110214	0.00988432
PC(36:4)	PC	C44 H80 O8 N1 P1	0.0510651	0.0620045	0.0530795	0.0554155
PC(36:3)	PC	C44 H82 O8 N1 P1	0.0994634	0.15899	0.112902	0.144668
PC(18:0_18:2)	PC	C44 H84 O8 N1 P1	0.946973	1.20856	1.02377	1.0391
PC(18:0_18:1)	PC	C44 H86 O8 N1 P1	0.332263	0.419469	0.64151	0.640106
PC(36:0)	PC	C44 H88 O8 N1 P1	0.0683137	0.0723136	0.0685705	0.0659105
PC(15:0_22:6)	PC	C45 H78 O8 N1 P1	0.0363073	0.0471815	0.0385088	0.0392116
PC(37:3)	PC	C45 H84 O8 N1 P1	0.0209707	0.0304918	0.0260204	0.0258214
PC(37:3)	PC	C45 H84 O8 N1 P1	0.0360406	0.0485277	0.0433521	0.0411025
PC(38:7)	PC	C46 H78 O8 N1 P1	0.00621292	0.0252522	0.02161	0.0212253
PC(16:0_22:6)	PC	C46 H80 O8 N1 P1	17.7706	21.7992	19.6371	20.1577
PC(38:5)	PC	C46 H82 O8 N1 P1	0.293851	0.400902	0.334059	0.337831
PC(38:5)	PC	C46 H82 O8 N1 P1	0.122783	0.133668	0.123245	0.104407
PC(38:4)	PC	C46 H84 O8 N1 P1	0.00760302	0.0277844	0.0237013	0.0229171
PC(38:4)	PC	C46 H84 O8 N1 P1	0.0612213	0.0998378	0.0923994	0.0889815
PC(38:4)	PC	C46 H84 O8 N1 P1	0.10979	0.164695	0.119554	0.131776
PC(38:4)	PC	C46 H84 O8 N1 P1	0.191607	0.243664	0.215917	0.210036
PC(38:3)	PC	C46 H86 O8 N1 P1	0.0135947	0.03983	0.0167349	0.0178958
PC(38:2)	PC	C46 H88 O8 N1 P1	0.0113648	0.0118754	0.0114497	0.00976218
PC(38:2)	PC	C46 H88 O8 N1 P1	0.18826	0.238309	0.209994	0.212886
PC(38:2)	PC	C46 H88 O8 N1 P1	0.00722854	0.00464809	0.00394565	0.00389492
PC(39:6)	PC	C47 H82 O8 N1 P1	0.0649661	0.0963847	0.0802343	0.0803412
PC(40:8)	PC	C48 H80 O8 N1 P1	0.0111095	0.0140624	0.0149579	0.0155932
PC(40:7)	PC	C48 H82 O8 N1 P1	0.115634	0.190167	0.15327	0.167106
PC(40:6)	PC	C48 H84 O8 N1 P1	2.13112	3.38247	2.66354	2.69387
PC(40:5)	PC	C48 H86 O8 N1 P1	0.140486	0.21654	0.18407	0.212388
PC(40:5)	PC	C48 H86 O8 N1 P1	0.0971371	0.144777	0.116547	0.116395
PC(40:5)	PC	C48 H86 O8 N1 P1	0.0376917	0.0544479	0.0440902	0.0435407
PC(40:4)	PC	C48 H88 O8 N1 P1	0.0428095	0.0576006	0.0480221	0.0470014
PC(40:0)	PC	C48 H96 O8 N1 P1	0	0	0.000206304	9.69884e-05
PC(42:9)	PC	C50 H82 O8 N1 P1	0.00831793	0.0152134	0.0109348	0.0116305
PC(42:8)	PC	C50 H84 O8 N1 P1	0.00915767	0.0168048	0.0130307	0.0127931
PC(42:7)	PC	C50 H86 O8 N1 P1	0.0131294	0.0238209	0.0189036	0.019366
PC(42:1)	PC	C50 H98 O8 N1 P1	0.000459699	0.000643065	0.000919893	0.000298158
PC(30:1e)	PC	C38 H76 O7 N1 P1	0.00013118	8.00203e-05	0.000736279	0
PC(30:0e)	PC	C38 H78 O7 N1 P1	0.00388946	0.00567499	0.0060415	0.00316162
PC(32:1e)	PC	C40 H80 O7 N1 P1	0.115407	0.171751	0.139465	0.149056
PC(14:0e_18:1)	PC	C40 H80 O7 N1 P1	6.01433e-05	3.36196e-05	7.68172e-05	2.57037e-05
PC(32:0e)	PC	C40 H82 O7 N1 P1	0.0744983	0.0768175	0.0701652	0.0720628
PC(33:0e)	PC	C41 H84 O7 N1 P1	0.0359555	0.0367123	0.0235828	0.0251111
PC(16:2e_18:1)	PC	C42 H80 O7 N1 P1	0	0	0	4.79966e-05
PC(34:2e)	PC	C42 H82 O7 N1 P1	0.0863	0.133768	0.103425	0.112007
PC(16:1e_18:1)	PC	C42 H82 O7 N1 P1	3.21256e-05	0	0	4.26496e-05
PC(34:1e)	PC	C42 H84 O7 N1 P1	0.108485	0.166396	0.13869	0.206689
PC(34:0e)	PC	C42 H86 O7 N1 P1	0.00907256	0.00958843	0.00923994	0.00950432
PC(36:6e)	PC	C44 H78 O7 N1 P1	0.00864702	0.0118254	0.0109166	0.0114721
PC(36:5e)	PC	C44 H80 O7 N1 P1	0.00018338	9.43329e-05	0.000123655	9.8436e-05
PC(36:4e)	PC	C44 H82 O7 N1 P1	0.0278815	0.0445642	0.035643	0.0375378
PC(18:3e_18:1)	PC	C44 H82 O7 N1 P1	0.0278418	0	0	0
PC(18:2e_18:1)	PC	C44 H84 O7 N1 P1	0.0150188	0.0190417	0.0178693	0.0169865
PC(36:2e)	PC	C44 H86 O7 N1 P1	0.00852219	0.00798202	0.00626475	0.008966
PC(36:1e)	PC	C44 H88 O7 N1 P1	0.00404946	0.00479772	0.00425593	0.00403968
PC(36:1e)	PC	C44 H88 O7 N1 P1	0.00526197	0.00552986	0.00425137	0.00425274
PC(38:7e)	PC	C46 H80 O7 N1 P1	0.000553375	0.0163744	0.011837	0.0122593
PC(16:0e_22:6)	PC	C46 H82 O7 N1 P1	4.56181	7.12626	6.26931	5.87178
PC(38:6e)	PC	C46 H82 O7 N1 P1	4.71444	7.32644	0.131537	6.18844
PC(38:5e)	PC	C46 H84 O7 N1 P1	0.253623	0.435032	0.341896	0.365607
PC(38:4e)	PC	C46 H86 O7 N1 P1	0.0294021	0.0412162	0.0346452	0.03576
PC(40:8e)	PC	C48 H82 O7 N1 P1	0.0208516	0.0393246	0.0308955	0.0327155
PC(40:7e)	PC	C48 H84 O7 N1 P1	0.440238	0.711626	0.594126	0.575869
PC(40:7e)	PC	C48 H84 O7 N1 P1	8.00587e-05	0.000209784	1.72451e-06	0
PC(40:6e)	PC	C48 H86 O7 N1 P1	0.112684	0.168698	0.138462	0.142678
PC(40:1e)	PC	C48 H96 O7 N1 P1	0.00114613	0.00123659	0.00115955	0.00168735
PC(42:9e)	PC	C50 H84 O7 N1 P1	0.00666683	0.0120356	0.00947686	0.00893886
PC(42:8e)	PC	C50 H86 O7 N1 P1	0.0113762	0.0203979	0.0163385	0.0178958
PC(42:2e)	PC	C50 H98 O7 N1 P1	0.00249027	0.00378082	0.0033538	0.00284904
PE(32:1)	PE	C37 H72 O8 N1 P1	0.0232297	0.0358534	0.0300151	0.0227353
PE(32:0)	PE	C37 H74 O8 N1 P1	0.0352786	0.041948	0.0348332	0.0340832
PE(16:0_18:2)	PE	C39 H74 O8 N1 P1	0.163187	0.196122	0.170411	0.151266
PE(16:0_18:1)	PE	C39 H76 O8 N1 P1	0.142351	0.186933	0.124596	0.129477
PE(34:0)	PE	C39 H78 O8 N1 P1	0.0315693	0.0304016	0.026955	0.0239173
PE(35:1)	PE	C40 H78 O8 N1 P1	0.00207989	0.00858957	0.00242639	0.00252176
PE(16:0_20:4)	PE	C41 H74 O8 N1 P1	0.286228	0.394482	0.341821	0.307537
PE(18:1_18:2)	PE	C41 H76 O8 N1 P1	0.0356206	0.0503042	0.0434926	0.0364473
PE(36:3)	PE	C41 H76 O8 N1 P1	0.185969	0.262353	0.196325	0.199771
PE(18:1_18:1)	PE	C41 H78 O8 N1 P1	0.0159056	0.0330441	0.0432973	0.0208242
PE(18:0_18:2)	PE	C41 H78 O8 N1 P1	0.208357	0.29116	0.239166	0.217502
PE(18:0_18:1)	PE	C41 H80 O8 N1 P1	0.131433	0.128177	0.117413	0.0989792
PE(16:0_22:6)	PE	C43 H74 O8 N1 P1	2.02227	2.94255	2.46111	2.25383
PE(18:1_20:4)	PE	C43 H76 O8 N1 P1	0.0739247	0.191694	0.139137	0.155443
PE(18:0_20:5)	PE	C43 H76 O8 N1 P1	0.0295962	0.0443763	0.0312739	0.0304385
PE(18:0_20:4)	PE	C43 H78 O8 N1 P1	1.26829	1.71387	1.43239	1.32156
PE(38:3)	PE	C43 H80 O8 N1 P1	0.00172342	0.00766586	0.00613976	0.00493123
PE(18:0_20:3)	PE	C43 H80 O8 N1 P1	0.307537	0.41948	0.350936	0.313644
PE(38:2)	PE	C43 H82 O8 N1 P1	0.00864208	0.0122606	0.00800187	0.0101068
PE(18:0_20:1)	PE	C43 H84 O8 N1 P1	0.00425396	0.00660406	0.00455761	0.00500215
PE(18:1_22:6)	PE	C45 H76 O8 N1 P1	0.515105	0.892287	0.709902	0.652506
PE(18:0_22:6)	PE	C45 H78 O8 N1 P1	1.55321	2.20977	1.88577	1.69392
PE(20:1_20:4)	PE	C45 H80 O8 N1 P1	0.0470645	0.0728256	0.0575127	0.0523069
PE(40:5)	PE	C45 H80 O8 N1 P1	0.0243741	0.0223595	0.0314475	0.0207257
PE(40:4)	PE	C45 H82 O8 N1 P1	0.0112229	0.0160126	0.0142523	0.0125005
PE(42:2)	PE	C47 H90 O8 N1 P1	0.0002775	0.000188611	0	0
PE(20:1_20:1)	PE	C45 H86 O8 N1 P1	0	0	6.87114e-05	0
PE(34:1e)	PE	C39 H78 O7 N1 P1	0.0402245	0.0540895	0.0446429	0.0392055
PE(18:2e_22:4)	PE	C45 H80 O7 N1 P1	0.665585	1.15226	0.944077	0.843214
PE(14:0p_18:1)	PE	C37 H72 O7 N1 P1	0.000194756	0.000424955	0.000634376	0.000303597
PE(16:0p_16:0)	PE	C37 H74 O7 N1 P1	3.55154e-09	0	0	0
PE(16:0p_18:2)	PE	C39 H74 O7 N1 P1	0.000267813	0.000260925	0	0.000136628
PE(16:0p_18:1)	PE	C39 H76 O7 N1 P1	0.000138063	0.0100108	0.0181827	0.00706685
PE(16:0p_20:5)	PE	C41 H72 O7 N1 P1	0	0.0186671	0	0
PE(16:0p_20:4)	PE	C41 H74 O7 N1 P1	0.00230613	0.00565178	0.000672139	0.00256314
PE(16:0p_20:3)	PE	C41 H76 O7 N1 P1	0	0.000132224	0	0
PE(16:0p_20:3)	PE	C41 H76 O7 N1 P1	0	0	0	0.00012595
PE(16:0p_20:3)	PE	C41 H76 O7 N1 P1	0.000341737	0.000268067	0.000222672	0.000163855
PE(18:1p_18:1)	PE	C41 H78 O7 N1 P1	0.000173552	0	0	0
PE(16:0p_22:6)	PE	C43 H74 O7 N1 P1	0.00148007	0.0494472	0.036526	0.027897
PE(16:0p_22:5)	PE	C43 H76 O7 N1 P1	12.1357	18.1005	0.234391	14.2578
PE(16:0p_22:5)	PE	C43 H76 O7 N1 P1	0.0013509	18.0981	14.541	14.2598
PE(18:0p_18:2)	PE	C41 H78 O7 N1 P1	0.00063829	0	0	0
PE(18:0p_20:4)	PE	C43 H78 O7 N1 P1	0.00228035	0.00250212	0.00156869	0.00171716
PE(18:1p_20:2)	PE	C43 H80 O7 N1 P1	0.0161424	0.0220572	0.0181328	0.0157945
PE(18:0p_20:3)	PE	C43 H80 O7 N1 P1	0.0161424	0	0	0
PE(18:0p_20:3)	PE	C43 H80 O7 N1 P1	0.0161424	0	0	0
PE(18:0p_20:2)	PE	C43 H82 O7 N1 P1	0.000194467	0	0	0
PE(18:1p_22:6)	PE	C45 H76 O7 N1 P1	0.0109256	0.0023138	0.00202336	0.000750027
PE(18:0p_22:6)	PE	C45 H78 O7 N1 P1	0	0.00235689	0.0017345	0.00153158
PE(18:0p_22:5)	PE	C45 H80 O7 N1 P1	0.00612444	0.00400196	0.00177812	0.00934825
PE(18:0p_22:5)	PE	C45 H80 O7 N1 P1	0.000165975	0.000165411	0.000205331	0
PE(20:0p_22:6)	PE	C47 H82 O7 N1 P1	0	2.42593e-05	4.17998e-05	0
PS(36:2)	PS	C42 H78 O10 N1 P1	0.35052	0	0	0.171847
PS(18:0_18:1)	PS	C42 H80 O10 N1 P1	0	0	0.0110672	0
PS(16:0_22:6)	PS	C44 H74 O10 N1 P1	1.0117	1.67155	1.5153	1.07056
PS(18:0_20:4)	PS	C44 H78 O10 N1 P1	0.28079	0.363044	0.936971	0.387791
PS(18:0_20:3)	PS	C44 H80 O10 N1 P1	0.0658459	0	0	0
PS(20:1_18:1)	PS	C44 H82 O10 N1 P1	0	0	8.83408	0
PS(38:1)	PS	C44 H84 O10 N1 P1	0.0231125	0	0	0.0133466
PS(18:0_22:6)	PS	C46 H78 O10 N1 P1	3.65849	4.81476	4.34718	3.25649
PS(18:0_22:5)	PS	C46 H80 O10 N1 P1	0.06697	0.0403776	0	0
PS(18:0_22:5)	PS	C46 H80 O10 N1 P1	0	0	0	0.0216701
PS(18:0_22:4)	PS	C46 H82 O10 N1 P1	0.221757	0.245719	0.310254	0.048917
PS(40:1)	PS	C46 H88 O10 N1 P1	0	0	0	0.0164139
SM(d31:1)	SM	C36 H73 O6 N2 P1	0.00364417	0.00283582	0.00323983	0.00317953
SM(d32:4)	SM	C37 H69 O6 N2 P1	0.204424	0.18264	0.185988	0.161005
SM(d32:2)	SM	C37 H73 O6 N2 P1	0.0021208	0.00412643	0.00502271	0.00552786
SM(d32:1)	SM	C37 H75 O6 N2 P1	0.187805	0.182597	0.17366	0.168602
SM(d32:1)	SM	C37 H75 O6 N2 P1	0.00145602	0.183883	0.000312294	0.000665998
SM(d32:0)	SM	C37 H77 O6 N2 P1	0.00761686	0.00741103	0.00833794	0.00893898
SM(d33:1)	SM	C38 H77 O6 N2 P1	0.111103	0.108101	0.0992573	0.0973921
SM(t32:1)	SM	C37 H75 O7 N2 P1	0.000308114	0.000183969	0.000201267	0.000265035
SM(d33:0)	SM	C38 H79 O6 N2 P1	0.00229572	0.00157608	0.00182597	0.00162664
SM(d34:4)	SM	C39 H73 O6 N2 P1	0.00874582	0.00880409	0.00797889	0.00780686
SM(d18:1_16:1)	SM	C39 H77 O6 N2 P1	0.123895	0.164937	0.148926	0.14607
SM(d34:1)	SM	C39 H79 O6 N2 P1	0.017981	0.0185983	0.0173541	0.0165983
SM(d34:1)	SM	C39 H79 O6 N2 P1	3.14316	3.50063	3.22028	3.24849
SM(d34:1)	SM	C39 H79 O6 N2 P1	3.55211	3.93269	3.61882	3.4196
SM(d34:1)	SM	C39 H79 O6 N2 P1	0.0127238	3.93269	3.61842	3.4196
SM(t33:1)	SM	C38 H77 O7 N2 P1	0.00100541	0.00159922	0.00122635	0.00139579
SM(d34:0)	SM	C39 H81 O6 N2 P1	0.0867798	0.0826401	0.0803075	0.0745284
SM(d35:2)	SM	C40 H79 O6 N2 P1	0.00190567	0.00258293	0.00202664	0.00218422
SM(t34:2)	SM	C39 H77 O7 N2 P1	0.00369456	0.00452635	0.00433254	0.00312496
SM(d35:1)	SM	C40 H81 O6 N2 P1	0.0102624	0.0106643	0.00989781	0.00940363
SM(d35:1)	SM	C40 H81 O6 N2 P1	0.0349542	0.0376338	0.0353544	0.0340375
SM(t34:1)	SM	C39 H79 O7 N2 P1	0.00100928	0.000953704	0.000905205	0.000847433
SM(d35:0)	SM	C40 H83 O6 N2 P1	0.00541708	0.00175739	0.00253409	0.00267248
SM(t34:0)	SM	C39 H81 O7 N2 P1	0.00480027	0.00467208	0.00442828	0.00400484
SM(d36:5)	SM	C41 H75 O6 N2 P1	0.0063813	0.00768536	0.00648683	0.00658623
SM(d36:4)	SM	C41 H77 O6 N2 P1	0.159363	0.173081	0.160814	0.140096
SM(d36:4)	SM	C41 H77 O6 N2 P1	0.112702	0.173081	0.119923	0.105026
SM(d36:2)	SM	C41 H81 O6 N2 P1	0.128886	0.209515	0.179685	0.170445
SM(d36:2)	SM	C41 H81 O6 N2 P1	0.00828551	0.00855548	0.00754404	0.00793224
SM(d36:1)	SM	C41 H83 O6 N2 P1	0.000101267	4.4792e-05	7.05732e-05	0
SM(d36:1)	SM	C41 H83 O6 N2 P1	0.00216635	0.0021453	0.00210483	0.00199947
SM(d36:1)	SM	C41 H83 O6 N2 P1	0.367615	0.388769	0.353624	0.340301
SM(d36:1)	SM	C41 H83 O6 N2 P1	0.00383023	0.00142691	0.001662	0.00187556
SM(d36:0)	SM	C41 H85 O6 N2 P1	0.00795603	0.00802826	0.00810655	0.00717626
SM(d37:4)	SM	C42 H79 O6 N2 P1	0.000934179	0.000549505	0.000731664	0.00100637
SM(d37:2)	SM	C42 H83 O6 N2 P1	0.00153403	0.00285683	0.00323544	0.000424454
SM(t36:2)	SM	C41 H81 O7 N2 P1	0.00241637	0.00303514	0.00249899	0.00225724
SM(d37:1)	SM	C42 H85 O6 N2 P1	0.00109892	0.00128675	0.0013975	0.0010462
SM(d37:1)	SM	C42 H85 O6 N2 P1	0.00873613	0.00883409	0.00906002	0.00825307
SM(t36:1)	SM	C41 H83 O7 N2 P1	0.00128789	0.00219802	0.00138234	0.00129844
SM(t36:0)	SM	C41 H85 O7 N2 P1	0.00166195	0.00138748	0.00120681	0.00151048
SM(d38:5)	SM	C43 H79 O6 N2 P1	0.00366501	0.00676809	0.00682195	0.00490833
SM(d38:4)	SM	C43 H81 O6 N2 P1	0.0134167	0.012336	0.0115095	0.0103403
SM(d38:2)	SM	C43 H85 O6 N2 P1	0.00159072	0.00225503	0.00233422	0.00189326
SM(d38:2)	SM	C43 H85 O6 N2 P1	0.0321536	0.0420702	0.0372534	0.0345242
SM(d38:2)	SM	C43 H85 O6 N2 P1	0.00134022	0.00174153	0.00176014	0.00154662
SM(d38:1)	SM	C43 H87 O6 N2 P1	0	0	0	0.000223032
SM(d38:1)	SM	C43 H87 O6 N2 P1	0.0945324	0.0996139	0.0939514	0.0827888
SM(d38:0)	SM	C43 H89 O6 N2 P1	0.00316836	0.00272309	0.00316722	0.00271378
SM(d39:2)	SM	C44 H87 O6 N2 P1	0.000134991	0.000212344	0.000306788	0.000113175
SM(d39:2)	SM	C44 H87 O6 N2 P1	0.00185915	0.00255336	0.00217664	0.00229006
SM(d39:2)	SM	C44 H87 O6 N2 P1	4.47272e-05	6.47662e-05	4.87909e-05	0
SM(t38:2)	SM	C43 H85 O7 N2 P1	0.00178357	0.0023369	0.00218661	0.00197292
SM(d39:1)	SM	C44 H89 O6 N2 P1	2.88152e-05	0	2.21255e-05	2.11969e-05
SM(d39:1)	SM	C44 H89 O6 N2 P1	0.00885726	0.00726959	0.00886853	0.00786586
SM(t38:1)	SM	C43 H87 O7 N2 P1	0.00136493	0.0016318	0.0013588	0.00157354
SM(d39:0)	SM	C44 H91 O6 N2 P1	0	0	4.07322e-05	2.18496e-05
SM(t38:0)	SM	C43 H89 O7 N2 P1	0.0003164	0.000367808	9.70233e-05	0.000262675
SM(d40:5)	SM	C45 H83 O6 N2 P1	0.00117935	0.00185469	0.00165083	0.00179554
SM(d40:4)	SM	C45 H85 O6 N2 P1	0.0044829	0.00473638	0.00416498	0.00402697
SM(d40:3)	SM	C45 H87 O6 N2 P1	0.0106452	0.0144449	0.0116053	0.0107865
SM(d40:2)	SM	C45 H89 O6 N2 P1	0.0584831	0.0734245	0.0651875	0.0597407
SM(d40:2)	SM	C45 H89 O6 N2 P1	0.0270176	0.0319459	0.026837	0.0254857
SM(d40:2)	SM	C45 H89 O6 N2 P1	0.00136881	0.00136305	0.00152716	0.0012977
SM(d40:1)	SM	C45 H91 O6 N2 P1	0.126705	0.138062	0.129856	0.120256
SM(d40:0)	SM	C45 H93 O6 N2 P1	0.00292755	0.00219631	0.00284168	0.00281925
SM(d41:3)	SM	C46 H89 O6 N2 P1	0.00442669	0.00598798	0.00507856	0.00479032
SM(d41:2)	SM	C46 H91 O6 N2 P1	0.0267171	0.0337847	0.0295538	0.0276135
SM(d41:2)	SM	C46 H91 O6 N2 P1	0.00324298	0.00366951	0.00348717	0.00292656
SM(t40:2)	SM	C45 H89 O7 N2 P1	3.01864e-09	0	0	0.00048567
SM(d41:1)	SM	C46 H93 O6 N2 P1	0	5.40504e-05	3.8913e-05	7.60035e-05
SM(d41:1)	SM	C46 H93 O6 N2 P1	0.0202341	0.0204671	0.0190655	0.0183537
SM(t40:1)	SM	C45 H91 O7 N2 P1	0.000992808	0.000813542	0.00108752	0.000896111
SM(d41:0)	SM	C46 H95 O6 N2 P1	6.76408e-05	8.25972e-05	3.27334e-05	0.000187519
SM(t40:0)	SM	C45 H93 O7 N2 P1	0.000616326	0.000707242	0.000709722	0.000603676
SM(d42:5)	SM	C47 H87 O6 N2 P1	0.00234562	0.00315344	0.00294381	0.00257512
SM(d42:5)	SM	C47 H87 O6 N2 P1	0.000931272	0.00142134	0.0012467	0.000726108
SM(d42:3)	SM	C47 H91 O6 N2 P1	0.173366	0.233475	0.201587	0.187483
SM(d42:2)	SM	C47 H93 O6 N2 P1	0.59646	0.735531	0.667035	0.430354
SM(d42:2)	SM	C47 H93 O6 N2 P1	0.02099	0.0143934	0.0233462	0.0115277
SM(d42:1)	SM	C47 H95 O6 N2 P1	0.000775737	0.00115645	0.0010205	0.00104104
SM(t41:1)	SM	C46 H93 O7 N2 P1	0	0.000191384	0	0
SM(d42:0)	SM	C47 H97 O6 N2 P1	0.00352546	0.00386068	0.00375965	0.00345316
SM(t42:3)	SM	C47 H91 O7 N2 P1	0	0	0.00053589	0
SM(d43:3)	SM	C48 H93 O6 N2 P1	0.0061681	0.00792539	0.00648284	0.00631334
SM(d43:2)	SM	C48 H95 O6 N2 P1	5.1845e-05	7.12385e-05	0.000116691	0.000131725
SM(d43:2)	SM	C48 H95 O6 N2 P1	0.0155584	0.0201157	0.0183794	0.016956
SM(t42:2)	SM	C47 H93 O7 N2 P1	0.00079851	0.000790396	0.000787516	0.00100232
SM(t42:2)	SM	C47 H93 O7 N2 P1	0.000210287	0.000422588	6.68631e-05	0.000460594
SM(d43:1)	SM	C48 H97 O6 N2 P1	6.63326e-05	0.000126918	0.000355938	0.000207507
SM(d43:1)	SM	C48 H97 O6 N2 P1	0.00709841	0.00780966	0.00688578	0.00709144
SM(t42:0)	SM	C47 H97 O7 N2 P1	0.000968097	0.00096142	0.00112622	0.000846327
SM(d44:5)	SM	C49 H91 O6 N2 P1	0.0308599	0.0394512	0.0340738	0.0324038
SM(d44:3)	SM	C49 H95 O6 N2 P1	0.140611	0.189498	0.163288	0.159493
SM(d44:2)	SM	C49 H97 O6 N2 P1	0.178163	0.221559	0.198794	0.183352
SM(d44:1)	SM	C49 H99 O6 N2 P1	0.000778644	0.00151607	0.00133367	0.0012457
SM(d44:1)	SM	C49 H99 O6 N2 P1	0.0209415	0.0219545	0.020789	0.0177083
SM(d44:0)	SM	C49 H101 O6 N2 P1	0.000604697	0.000833688	0.000860523	0.00078548
SPH(d18:1)	SPH	C18 H37 O2 N1	0.318196	0.304241	0.182596	0.205825
SPH(d18:0)	SPH	C18 H39 O2 N1	0.0400557	0.073878	0.018361	0.0185914
SPH(d20:2)	SPH	C20 H39 O2 N1	0.149411	0.0390452	0.640766	0.600979
SPH(d20:1)	SPH	C20 H41 O2 N1	0.0146581	0.0310568	0.00966219	0.00808557
SPH(d24:0)	SPH	C24 H51 O2 N1	0.0452078	0.0525755	0.0443339	0.0430868
ST(d18:1_16:0)	ST	C40 H77 O11 N1 S1	0.351382	0.559269	0.405497	0.414689
ST(d42:2)	ST	C48 H91 O11 N1 S1	0.160669	0.20797	0.175728	0.166946
TG(16:0_8:0_16:0)	TG	C43 H82 O6	0.00677396	0.00243558	0.00512012	0.00542054
TG(16:1_14:0_14:0)	TG	C47 H88 O6	0.0127741	0.0123201	0.0121049	0.00887087
TG(16:0_14:0_14:0)	TG	C47 H90 O6	0.023239	0.0286284	0.0178517	0.0197659
TG(16:0_13:0_16:0)	TG	C48 H92 O6	0.012074	0.0258077	0.0155336	0.0135563
TG(16:1_14:0_16:1)	TG	C49 H90 O6	0.0257263	0.0236743	0.0248823	0.018766
TG(16:0_14:0_16:1)	TG	C49 H92 O6	0.0875149	0.106727	0.0880356	0.0852289
TG(16:0_14:0_16:0)	TG	C49 H94 O6	0.228091	0.275143	0.233233	0.247894
TG(15:0_14:0_18:1)	TG	C50 H94 O6	0.0364799	0.0506316	0.0329522	0.0291072
TG(15:0_16:0_16:0)	TG	C50 H96 O6	0.0532213	0.0617488	0.0393358	0.0318175
TG(16:1_16:1_16:1)	TG	C51 H92 O6	0.0429591	0.0418552	0.0354944	0.0381349
TG(16:0_16:1_16:1)	TG	C51 H94 O6	0.212677	0.32107	0.223655	0.201334
TG(16:0_16:0_16:1)	TG	C51 H96 O6	0.851198	1.01571	0.782538	0.752798
TG(16:0_16:0_16:0)	TG	C51 H98 O6	1.08826	1.30846	1.02097	1.11694
TG(16:0_16:1_17:1)	TG	C52 H96 O6	0.0292945	0.0427797	0.0297273	0.0272644
TG(16:0_16:1_17:0)	TG	C52 H98 O6	0.0630107	0.0917342	0.0663324	0.0638604
TG(16:0_16:0_17:0)	TG	C52 H100 O6	0.0429775	0.0478345	0.0485062	0.0412569
TG(14:0_14:0_22:6)	TG	C53 H90 O6	0.00822947	0.00884157	0.00812597	0.00779264
TG(16:1_16:1_18:2)	TG	C53 H94 O6	0.0391146	0.0521013	0.0387397	0.0346062
TG(16:0_16:1_18:2)	TG	C53 H96 O6	0.260518	0.369426	0.29228	0.2773
TG(16:0_16:0_18:2)	TG	C53 H98 O6	1.24179	1.52179	1.17228	1.17723
TG(16:0_16:0_18:1)	TG	C53 H100 O6	1.86514	2.16417	1.75969	1.72516
TG(18:0_16:0_16:0)	TG	C53 H102 O6	0.342076	0.412863	0.353671	0.346748
TG(16:0_17:0_18:2)	TG	C54 H100 O6	0.0498681	0.0750822	0.0527296	0.0516569
TG(16:0_17:0_18:1)	TG	C54 H102 O6	0.0334399	0.038347	0.0302826	0.0283476
TG(16:1_14:0_22:6)	TG	C55 H92 O6	0.0240067	0.0331322	0.0270526	0.0284652
TG(18:0_16:0_17:0)	TG	C54 H104 O6	0.0153044	0.0163498	0.0114426	0.0126251
TG(16:1_18:2_18:2)	TG	C55 H96 O6	0.0351779	0.0406345	0.0367426	0.0355864
TG(16:0_18:2_18:2)	TG	C55 H98 O6	0.285821	0.370315	0.281479	0.271125
TG(16:0_18:1_18:2)	TG	C55 H100 O6	0.82479	1.0169	0.805974	0.789066
TG(16:0_18:1_18:1)	TG	C55 H102 O6	1.77855	2.08595	1.76683	1.66488
TG(18:0_16:0_18:1)	TG	C55 H104 O6	0.453051	0.555324	0.462747	0.444523
TG(18:0_16:0_18:0)	TG	C55 H106 O6	0.0556349	0.0754378	0.0560921	0.0543524
TG(15:0_16:0_22:6)	TG	C56 H96 O6	0.0138857	0.015852	0.013939	0.0125515
TG(17:0_18:1_18:1)	TG	C56 H104 O6	0.0298533	0.0353604	0.0221006	0.0261323
TG(16:1_16:1_22:6)	TG	C57 H94 O6	0.0533994	0.0711118	0.0553789	0.0537643
TG(18:2_18:2_18:2)	TG	C57 H98 O6	0.28103	0.3315	0.272666	0.275536
TG(18:1_18:2_18:2)	TG	C57 H100 O6	0.345146	0.415708	0.304456	0.308079
TG(18:1_18:1_18:2)	TG	C57 H102 O6	0.497944	0.575235	0.462034	0.44717
TG(18:1_18:1_18:1)	TG	C57 H104 O6	0.927351	1.0252	0.853864	0.801318
TG(18:0_18:0_18:2)	TG	C57 H106 O6	0.266291	0.300981	0.265024	0.257843
TG(55:8)	TG	C58 H96 O6	0.00352332	0.00524509	0.00413686	0.00399385
TG(18:0_16:0_20:1)	TG	C57 H108 O6	0.0631336	0.0762674	0.0581809	0.0594495
TG(55:7)	TG	C58 H98 O6	0.012553	0.0172565	0.016094	0.0138944
TG(18:0_18:0_18:0)	TG	C57 H110 O6	0.0173863	0.0163142	0.0146879	0.0151001
TG(16:0_17:0_22:6)	TG	C58 H100 O6	0.0229995	0.0278581	0.0229718	0.0292592
TG(16:1_18:2_22:6)	TG	C59 H96 O6	0.0463307	0.0596154	0.0506663	0.0503336
TG(16:0_18:2_22:6)	TG	C59 H98 O6	0.334768	0.402315	0.362841	0.370322
TG(16:0_18:1_22:6)	TG	C59 H100 O6	0.609288	0.832601	0.663324	0.692516
TG(16:0_18:1_22:5)	TG	C59 H102 O6	0.0840143	0.105542	0.0950152	0.0798868
TG(18:0_16:0_22:6)	TG	C59 H102 O6	0.239023	0.276447	0.235984	0.216528
TG(18:0_18:1_20:3)	TG	C59 H106 O6	0.130505	0.143231	0.103421	0.14066
TG(20:1_18:1_18:1)	TG	C59 H108 O6	0.042609	0.0675562	0.0432434	0.0560188
TG(16:0_20:1_20:1)	TG	C59 H110 O6	0.0221643	0.0348922	0.0243473	0.0181681
TG(16:0_16:0_24:1)	TG	C59 H112 O6	0.00856111	0.0105779	0.00694401	0.00557247
TG(14:0_22:6_22:6)	TG	C61 H94 O6	0.0120678	0.0205632	0.0156508	0.0158009
TG(18:1_18:2_22:6)	TG	C61 H100 O6	0.0694592	0.0909639	0.0697458	0.0729273
TG(18:1_18:1_22:6)	TG	C61 H102 O6	0.191427	0.241425	0.208371	0.203589
TG(18:0_18:1_22:6)	TG	C61 H104 O6	0.14463	0.167646	0.145962	0.135023
TG(18:0_18:1_22:5)	TG	C61 H106 O6	0.249709	0.295766	0.237309	0.238435
TG(18:1_18:1_22:4)	TG	C61 H106 O6	0.0184119	0.0136772	0.0209696	0.0223438
TG(20:1_18:1_20:1)	TG	C61 H112 O6	0.014549	0.0211735	0.0168429	0.0167076
TG(16:0_18:1_24:1)	TG	C61 H114 O6	0.0114906	0.0120772	0.0126704	0.0115909
TG(16:1_22:6_22:6)	TG	C63 H96 O6	0.0184303	0.0318877	0.023145	0.0221478
TG(16:0_22:6_22:6)	TG	C63 H98 O6	0.121907	0.142461	0.11198	0.12032
TG(16:0_22:5_22:6)	TG	C63 H100 O6	0.022975	0.0288003	0.0241486	0.0231427
TG(18:2_22:6_22:6)	TG	C65 H98 O6	0.0246884	0.031704	0.0258961	0.0246718
TG(18:1_22:6_22:6)	TG	C65 H100 O6	0.0496041	0.0590643	0.0496423	0.0486917
TG(18:4_22:4_22:4)	TG	C65 H102 O6	0.0103175	0.0166935	0.0110758	0.0115027
TG(18:0_22:6_22:6)	TG	C65 H102 O6	0.0135971	0.0183943	0.0150292	0.0140415
TG(20:3_22:6_22:6)	TG	C67 H100 O6	0.0078487	0.00855712	0.00763179	0.00701337
TG(22:6_22:6_22:6)	TG	C69 H98 O6	0.0108211	0.015295	0.0109382	0.011738
TG(24:0_22:6_22:6)	TG	C71 H114 O6	0.00647917	0.0105838	0.00987853	0.00930706
Cholesterol	Chol	C27H44	51.1761	58.7532	48.9529	50.476

## Sheet: ESI- dataset
conc. (nmol/mg protein)
LipidMolec	Class	Formula	L1	L2	L3	L4
Cer(m34:1+O)	Cer	C34 H67 O3 N1	0.108198	0.0986377	0.0753662	0.112522
Cer(d18:1_16:0)	Cer	C34 H67 O3 N1	0.396539	0.519695	0.507636	0.429962
Cer(d18:1_20:0)	Cer	C38 H75 O3 N1	0.0328164	0.0503028	0.0457963	0.0714286
Cer(d18:1_22:0)	Cer	C40 H79 O3 N1	0.130664	0.165969	0.167758	0.146101
Cer(d41:1)	Cer	C41 H81 O3 N1	0.0897708	0.103196	0.0938717	0.0811598
Cer(d18:1_24:1)	Cer	C42 H81 O3 N1	0.317645	0.48355	0.482702	0.392394
Cer(d42:2)	Cer	C42 H81 O3 N1	0.0167876	0.0294588	0.025187	0.0179895
Cer(d18:1_24:0)	Cer	C42 H83 O3 N1	0.287402	0.350614	0.349073	0.301536
Cer(m42:0+O)	Cer	C42 H85 O3 N1	0.0160231	0.0239566	0.0194386	0.0197604
Hex1Cer(d32:1)	Hex1Cer	C38 H73 O8 N1	0.0133353	0.0117225	0.0122455	0.010483
Hex1Cer(d34:1)	Hex1Cer	C40 H77 O8 N1	0.0777564	0.101501	0.0959748	0.0870651
Hex1Cer(d36:1)	Hex1Cer	C42 H81 O8 N1	0.0044813	0.00548227	0.00352014	0.00901146
Hex1Cer(d38:1)	Hex1Cer	C44 H85 O8 N1	0.0190184	0.0302007	0.0280021	0.0216128
Hex1Cer(d40:1)	Hex1Cer	C46 H89 O8 N1	0.00903168	0.0319662	0.0318175	0.0287556
Hex1Cer(d42:1)	Hex1Cer	C48 H93 O8 N1	0.0225841	0.0315896	0.0281838	0.0228408
LPC(14:0)	LPC	C22 H46 O7 N1 P1	0.0105657	0.00259913	0.00229345	0.00430824
LPC(15:0)	LPC	C23 H48 O7 N1 P1	1.05361	0.400122	0.393354	0.459294
LPC(16:0)	LPC	C24 H50 O7 N1 P1	0.979886	0.599109	0.58384	0.652924
LPC(18:1)	LPC	C26 H52 O7 N1 P1	0.0747098	0.0598523	0.0676036	0.0590324
LPC(18:0)	LPC	C26 H54 O7 N1 P1	0.323825	0.216171	0.243441	0.207866
LPC(20:1)	LPC	C28 H56 O7 N1 P1	0	0.00066355	0.00061889	0.000506972
LPC(22:6)	LPC	C30 H50 O7 N1 P1	0.886375	1.49621	1.49075	1.14995
LPE(15:0)	LPE	C20 H42 O7 N1 P1	0.0559245	0.0216117	0.0190432	0.0227153
LPE(16:0)	LPE	C21 H44 O7 N1 P1	0.378326	0.244554	0.243961	0.248037
LPE(17:0)	LPE	C22 H46 O7 N1 P1	0.00832272	0.00643297	0.0105638	0.00904375
LPE(18:2)	LPE	C23 H44 O7 N1 P1	0.0617499	0.071107	0.0812257	0.0664964
LPE(18:1)	LPE	C23 H46 O7 N1 P1	0.240933	0.249451	0.254857	0.221554
LPE(18:0)	LPE	C23 H48 O7 N1 P1	0.633327	0.429549	0.450657	0.424342
LPE(20:4)	LPE	C25 H44 O7 N1 P1	0.191141	0.260194	0.270331	0.219435
LPE(20:3)	LPE	C25 H46 O7 N1 P1	0.0929437	0.124489	0.126891	0.104618
LPE(20:2)	LPE	C25 H48 O7 N1 P1	0	0.000538082	0.00324808	0.00139742
LPE(20:1)	LPE	C25 H50 O7 N1 P1	0.0132491	0.0202847	0.0159483	0.0159658
LPE(20:0)	LPE	C25 H52 O7 N1 P1	0	0.000500482	0.000468184	0.000593231
LPE(22:6)	LPE	C27 H44 O7 N1 P1	3.18312	5.02694	4.98976	4.09965
LPE(22:5)	LPE	C27 H46 O7 N1 P1	0.111167	0.179466	0.183326	0.138305
LPE(22:4)	LPE	C27 H48 O7 N1 P1	0.0290394	0.0492267	0.0499607	0.045128
LPG(15:0)	LPG	C21 H43 O9 N0 P1	0.086151	0.0284681	0.0249488	0.0447648
LPS(22:6)	LPS	C28 H44 O9 N1 P1	0.00453947	0.00329231	0	0
PC(16:0_14:0)	PC	C38 H76 O8 N1 P1	0.192834	0.196062	0.190888	0.199235
PC(15:0_16:0)	PC	C39 H78 O8 N1 P1	0.0744881	0.0842773	0.0848226	0.0923984
PC(32:0e)	PC	C40 H82 O7 N1 P1	0.130793	0.146766	0.150071	0.151817
PC(16:0_16:1)	PC	C40 H78 O8 N1 P1	0.698448	0.945924	0.730335	0.686698
PC(16:0_16:0)	PC	C40 H80 O8 N1 P1	2.57723	2.70659	2.7293	2.72124
PC(16:0e_18:1)	PC	C42 H84 O7 N1 P1	0.311102	0.407745	0.416328	0.402574
PC(16:0_18:2)	PC	C42 H80 O8 N1 P1	3.87892	5.57613	5.38668	5.46571
PC(16:0_18:1)	PC	C42 H82 O8 N1 P1	4.2063	6.83188	6.81028	6.81279
PC(18:0_16:0)	PC	C42 H84 O8 N1 P1	0.829944	0.961247	0.979835	0.594958
PC(16:0_20:4)	PC	C44 H80 O8 N1 P1	0.724981	1.01432	1.05435	0.968887
PC(18:1_18:2)	PC	C44 H82 O8 N1 P1	0.163648	0.288113	0.285794	0.257763
PC(16:0_20:3)	PC	C44 H82 O8 N1 P1	3.43332	4.65674	4.58591	4.71476
PC(18:1_18:1)	PC	C44 H84 O8 N1 P1	0.90291	1.12195	1.27345	1.23211
PC(18:0_18:2)	PC	C44 H84 O8 N1 P1	1.56273	2.14599	2.22511	2.20796
PC(18:0_18:1)	PC	C44 H86 O8 N1 P1	0.705472	1.64331	1.64937	1.62152
PC(38:7e)	PC	C46 H80 O7 N1 P1	0	0.00978065	0.00449323	0.00212667
PC(16:0e_22:6)	PC	C46 H82 O7 N1 P1	5.07253	8.06147	8.93455	7.91212
PC(16:0_22:6)	PC	C46 H80 O8 N1 P1	4.59259	6.64875	6.74725	6.23215
PC(18:0_20:4)	PC	C46 H84 O8 N1 P1	0.336309	0.489593	0.471566	0.457541
PC(18:0_20:3)	PC	C46 H86 O8 N1 P1	1.98531	2.76116	2.80715	2.79673
PC(38:2)	PC	C46 H88 O8 N1 P1	0.40073	0.549391	0.549419	0.531088
PC(18:0_22:6)	PC	C48 H84 O8 N1 P1	2.92841	4.23816	4.31898	4.05671
PE(16:0_16:1)	PE	C37 H72 O8 N1 P1	0.00722579	0.0131146	0.0172164	0.013032
PE(16:0_16:0)	PE	C37 H74 O8 N1 P1	0.0433442	0.0493355	0.0500544	0.0426997
PE(34:3e)	PE	C39 H74 O7 N1 P1	0	0	0.000560833	0
PE(16:0_18:2)	PE	C39 H74 O8 N1 P1	0.0960815	0.105712	0.129475	0.0855313
PE(16:0_18:1)	PE	C39 H76 O8 N1 P1	0.112034	0.161753	0.236561	0.140918
PE(36:4e)	PE	C41 H76 O7 N1 P1	0.00119931	0.00185942	0.00146565	4.99116e-09
PE(16:0_20:4)	PE	C41 H74 O8 N1 P1	0.280478	0.378159	0.394552	0.319478
PE(18:1_18:2)	PE	C41 H76 O8 N1 P1	0.031826	0.0527842	0.0576148	0.0430735
PE(16:0_20:3)	PE	C41 H76 O8 N1 P1	0.175423	0.228955	0.24084	0.182738
PE(18:1_18:1)	PE	C41 H78 O8 N1 P1	0.0181642	0.02929	0.0343015	0.0202109
PE(18:0_18:2)	PE	C41 H78 O8 N1 P1	0.257232	0.345109	0.351767	0.310243
PE(18:0_18:1)	PE	C41 H80 O8 N1 P1	0.0814147	0.130548	0.13108	0.152615
PE(16:1e_22:6)	PE	C43 H74 O7 N1 P1	0	0.0407377	0.0372673	0.0268027
PE(16:0e_22:6)	PE	C43 H76 O7 N1 P1	10.7127	16.4939	15.3834	13.1375
PE(18:2e_20:4)	PE	C43 H76 O7 N1 P1	0.0372834	14.8653	15.0431	0.0945681
PE(38:6e)	PE	C43 H76 O7 N1 P1	0	0.000679681	0.00116445	0.00120293
PE(38:4e)	PE	C43 H80 O7 N1 P1	0	0	0	0.000452502
PE(16:0_22:6)	PE	C43 H74 O8 N1 P1	2.0355	3.16131	3.26727	2.60552
PE(18:1_20:3)	PE	C43 H78 O8 N1 P1	0.0488279	0.0779789	0.0789348	0.0640056
PE(18:0_20:4)	PE	C43 H78 O8 N1 P1	1.63538	2.19998	2.25962	1.90873
PE(18:0_20:3)	PE	C43 H80 O8 N1 P1	0.411665	0.564245	0.549894	0.470532
PE(20:1_18:1)	PE	C43 H82 O8 N1 P1	0.00058011	0.00395642	0.000742672	0.00169875
PE(18:0_20:2)	PE	C43 H82 O8 N1 P1	0.00267622	0.0027398	0.00895826	0.00843
PE(40:8e)	PE	C45 H76 O7 N1 P1	0	0.00207425	0.00050808	0.000533856
PE(18:0_20:1)	PE	C43 H84 O8 N1 P1	0.00117281	0.00319962	0.00105311	0.00249338
PE(18:1e_22:6)	PE	C45 H78 O7 N1 P1	0	0.00095869	0.00046262	0.000934248
PE(40:6e)	PE	C45 H80 O7 N1 P1	0.904142	1.31098	1.37182	1.11213
PE(40:6e)	PE	C45 H80 O7 N1 P1	0	0.000553468	0.00467239	0.00504173
PE(18:1_22:6)	PE	C45 H76 O8 N1 P1	0.493001	0.868162	0.884643	0.699202
PE(18:0_22:6)	PE	C45 H78 O8 N1 P1	1.75056	2.47157	2.31602	2.06309
PG(18:1_18:1)	PG	C42 H79 O10 N0 P1	1.2203e-09	0.0107807	0.0171574	0.00923507
PI(16:0_18:1)	PI	C43 H81 O13 N0 P1	3.68983	1.88935e-06	5.12048	6.54555e-06
PS(34:2e)	PS	C40 H76 O9 N1 P1	0	0	0.226118	0.318339
PS(18:0_18:1)	PS	C42 H80 O10 N1 P1	0.2983	0	0	0
PS(38:6)	PS	C44 H74 O10 N1 P1	3.77759	10.8926	5.81966	5.01484
PS(38:4)	PS	C44 H78 O10 N1 P1	0.491946	5.4809	0.848371	1.48788
PS(18:0_20:3)	PS	C44 H80 O10 N1 P1	0.227996	0	0	0
PS(40:6)	PS	C46 H78 O10 N1 P1	13.3343	25.8211	20.5355	17.0575
SM(d32:1)	SM	C37 H75 O6 N2 P1	1.12912	1.44636	1.45882	1.29573
SM(d32:0)	SM	C37 H77 O6 N2 P1	0.0223702	0.0419848	0.0317733	0.0325325
SM(d33:1)	SM	C38 H77 O6 N2 P1	0.676885	0.883284	0.868096	0.745857
SM(d34:2)	SM	C39 H77 O6 N2 P1	0.713441	1.01814	0.958319	0.878782
SM(d34:2)	SM	C39 H77 O6 N2 P1	0.0679243	0.132557	0.117351	0.114009
SM(d34:1)	SM	C39 H79 O6 N2 P1	14.4162	18.062	17.2583	16.1498
SM(d34:0)	SM	C39 H81 O6 N2 P1	0.433253	0.556047	0.525734	0.48262
SM(t34:2)	SM	C39 H77 O7 N2 P1	0.00462911	0.0318737	0.0283167	0.00912865
SM(d35:1)	SM	C40 H81 O6 N2 P1	0.0415742	0.0403102	0.052671	0.0453195
SM(d35:1)	SM	C40 H81 O6 N2 P1	0.177004	0.263835	0.221779	0.206659
SM(t34:1)	SM	C39 H79 O7 N2 P1	0.272935	0.312793	0.365283	0.337198
SM(d36:2)	SM	C41 H81 O6 N2 P1	0.286084	0.404445	0.420514	0.332824
SM(d36:1)	SM	C41 H83 O6 N2 P1	1.69634	1.91037	1.98065	1.82005
SM(d36:0)	SM	C41 H85 O6 N2 P1	0.023119	0.0527862	0.0524698	0.0561352
SM(d37:1)	SM	C42 H85 O6 N2 P1	0.0318395	0.0412753	0.051592	0.0437744
SM(d38:2)	SM	C43 H85 O6 N2 P1	0.00872639	0.289209	0.00464224	0.0180698
SM(d38:2)	SM	C43 H85 O6 N2 P1	0.182075	0.275915	0.273292	0.249263
SM(d38:1)	SM	C43 H87 O6 N2 P1	0.620871	0.777827	0.742515	0.706093
SM(d38:0)	SM	C43 H89 O6 N2 P1	0.00168455	0.00347881	0.00313465	0.00327598
SM(d39:1)	SM	C44 H89 O6 N2 P1	0.0333077	0.036469	0.0434109	0.0502502
SM(d40:2)	SM	C45 H89 O6 N2 P1	0.359551	0.552085	0.44179	0.45825
SM(d40:2)	SM	C45 H89 O6 N2 P1	0.136026	0.218904	0.159476	0.170701
SM(d40:1)	SM	C45 H91 O6 N2 P1	0.815446	0.532783	1.01928	0.940132
SM(d40:0)	SM	C45 H93 O6 N2 P1	0.00719927	0.00574966	0.00937592	0.0103272
SM(d41:2)	SM	C46 H91 O6 N2 P1	0.157252	0.153584	0.22879	0.215691
SM(d41:1)	SM	C46 H93 O6 N2 P1	0.134257	0.0939528	0.0994896	0.0819704
SM(d42:3)	SM	C47 H91 O6 N2 P1	1.07075	1.67262	1.64902	1.41787
SM(d42:2)	SM	C47 H93 O6 N2 P1	3.87735	5.81101	5.64994	4.83983
SM(d42:2)	SM	C47 H93 O6 N2 P1	0.0524821	0.162979	0.136372	0.117133
SM(d42:1)	SM	C47 H95 O6 N2 P1	0.425235	1.35497	1.30458	1.20144
SM(d43:1)	SM	C48 H97 O6 N2 P1	0.0274763	0.0430138	0.0362723	0.0531359
SM(t42:1)	SM	C47 H95 O7 N2 P1	0	0	0.00139237	0
SM(d44:1)	SM	C49 H99 O6 N2 P1	0.117394	0.153712	0.136737	0.127642
FA(16:0)	FA	C16 H31 O2	20.0126	17.0046	13.5414	16.7814
FA(18:0)	FA	C18 H35 O2	32.4995	20.6917	24.5523	22.5874
FA(18:1)	FA	C18 H33 O2	0.822916	3.12844	0.597453	1.6924
FA(22:6)	FA	C22 H31 O2	4.77697	5.32967	6.10557	6.3923

## Sheet: Unified dataset
conc. (nmol/mg protein)
LipidMolec	Class	Formula	L1	L2	L3	L4
AcCa(14:0)	AcCa	C21 H41 O4 N1	0.00843367	0.0106914	0.00826422	0.00844641
AcCa(16:0)	AcCa	C23 H45 O4 N1	0.0723677	0.08549	0.0763873	0.0787265
AcCa(18:1)	AcCa	C25 H47 O4 N1	0.0217618	0.042329	0.0325147	0.0331829
AcCa(24:0)	AcCa	C31 H61 O4 N1	2.27736e-05	9.59942e-05	0	3.55665e-05
Cer(t18:1_12:0)	Cer	C30 H59 O4 N1	0.179623	0.111337	0.124585	0.121112
Cer(d18:1_14:0)	Cer	C32 H63 O3 N1	0.0422794	0.0561701	0.0480377	0.0440785
Cer(m18:1_16:0)	Cer	C34 H67 O2 N1	23.0964	6.26094	11.1527	10.6238
Cer(m34:1)	Cer	C34 H67 O2 N1	11.049	3.38135	5.63324	5.494
Cer(d17:1_16:0)	Cer	C33 H65 O3 N1	0.0186271	0.0240932	0.0203621	0.0193479
Cer(d18:1_16:1)	Cer	C34 H65 O3 N1	0.021303	0.0184985	0.015364	0.0131603
Cer(d18:2_16:0)	Cer	C34 H65 O3 N1	0.0486438	0.0809239	0.0638449	0.0627263
Cer(d18:1_16:0)	Cer	C34 H67 O3 N1	0.492353	0.731744	0.611906	0.571647
Cer(d18:0_16:0)	Cer	C34 H69 O3 N1	0.0208227	0.0284892	0.0260451	0.0239477
Cer(d18:0_16:0)_2	Cer	C34 H69 O3 N1	0.00102729	0	0.000901744	0.0223991
Cer(m18:1_18:0)	Cer	C36 H71 O2 N1	0.032934	0.0502604	0.0429899	0.0355289
Cer(d18:2_18:0)	Cer	C36 H69 O3 N1	0.0437463	0.0705819	0.0568537	0.0509487
Cer(d18:1_18:0)	Cer	C36 H71 O3 N1	0.114819	0.15959	0.141246	0.129182
Cer(d18:0_18:0)	Cer	C36 H73 O3 N1	0.0050442	0.00647559	0.00572092	0.00523882
Cer(d18:0_18:0)_2	Cer	C36 H73 O3 N1	0.0058013	0.00818996	0.00679685	0.00662595
Cer(m18:1_20:0)	Cer	C38 H75 O2 N1	0.000121018	0.000925482	0.000672339	0.000966848
Cer(d18:1_19:0)	Cer	C37 H73 O3 N1	0.0661755	0.0839624	0.0767134	0.0724973
Cer(m18:0_20:0)	Cer	C38 H77 O2 N1	0.00119764	0.000861646	0.0012013	0.00166848
Cer(d18:1_20:1)	Cer	C38 H73 O3 N1	0.0789279	0.110194	0.0934923	0.0900545
Cer(d18:2_20:0)	Cer	C38 H73 O3 N1	0.0111744	0.0196414	0.0156484	0.0150643
Cer(d18:1_20:0)	Cer	C38 H75 O3 N1	0.0789279	0.110194	0.0934923	0.0900545
Cer(d18:0_20:0)	Cer	C38 H77 O3 N1	0.00387542	0.00537727	0.00498151	0.00445147
Cer(m18:1_22:0)	Cer	C40 H79 O2 N1	0.00526423	0.00904296	0.00871647	0.00758779
Cer(m18:0_22:0)	Cer	C40 H81 O2 N1	0.00560256	0.00683797	0.00774955	0.00695093
Cer(d18:1_22:1)	Cer	C40 H77 O3 N1	0	0	0	0.00123528
Cer(d16:1_24:1)	Cer	C40 H77 O3 N1	0.0117304	0.0311375	0.0179496	0.0249509
Cer(m18:1_23:0)	Cer	C41 H81 O2 N1	0.000274213	0.000605745	0.00122855	0.000354198
Cer(d18:1_22:0)	Cer	C40 H79 O3 N1	0.198905	0.268975	0.224737	0.207263
Cer(m18:0_23:0)	Cer	C41 H83 O2 N1	0	0	0	0.000175202
Cer(d18:0_22:0)	Cer	C40 H81 O3 N1	0.0194008	0.0279875	0.0243625	0.021374
Cer(d18:0_22:0)_2	Cer	C40 H81 O3 N1	0.00697008	0.00391936	7.99602e-05	0.0041374
Cer(m42:2)	Cer	C42 H81 O2 N1	0.0278945	0.0495913	0.0378946	0.0371429
Cer(m18:1_24:0)	Cer	C42 H83 O2 N1	0.00774374	0.010933	0.0112523	0.00959215
Cer(d18:1_23:0)	Cer	C41 H81 O3 N1	0.104338	0.131714	0.11039	0.101243
Cer(m18:0_24:0)	Cer	C42 H85 O2 N1	0.0090805	0.0128452	0.0103256	0.0103141
Cer(t18:0_22:0)	Cer	C40 H81 O4 N1	0.000165593	0	0	0
Cer(d18:1_24:2)	Cer	C42 H79 O3 N1	0.107532	0.193459	0.153308	0.141156
Cer(d18:1_24:1)	Cer	C42 H81 O3 N1	0.496139	0.846314	0.670206	0.62879
Cer(d18:2_24:0)	Cer	C42 H81 O3 N1	0.0245585	0.0396675	0.0373732	0.0306216
Cer(d18:1_24:1)_2	Cer	C42 H81 O3 N1	0.0154898	0.0182309	0.0137762	0.0135354
Cer(d18:1_24:0)	Cer	C42 H83 O3 N1	0.302368	0.416746	0.358091	0.328462
Cer(d18:0_24:0)	Cer	C42 H85 O3 N1	0.0311832	0.0453542	0.0388425	0.0388659
Cer(d18:0_24:0)_2	Cer	C42 H85 O3 N1	0.005127	0.00893425	0.00620675	0.0088615
Cer(m20:0_24:0)	Cer	C44 H89 O2 N1	0.00170987	0.00122125	0.00165798	0.000958124
Cer(t18:0_24:0)	Cer	C42 H85 O4 N1	0.000118368	0	0	0
Cer(t18:0_24:0)_2	Cer	C42 H85 O4 N1	0.0268771	0.039556	0.0314011	0.0324318
Cer(d18:1_26:2)	Cer	C44 H83 O3 N1	0.122769	0.214506	0.165371	0.155463
Cer(d20:1_24:0)	Cer	C44 H87 O3 N1	0.0436044	0.0571178	0.0467817	0.0445583
CerG3GNAc1(d34:1)	CerG3GNAc1	C60 H110 O23 N2	0.000160577	0.0027508	0.000410228	0.000855834
CerG3GNAc1(d38:1)	CerG3GNAc1	C64 H118 O23 N2	0	0.000150056	0	9.59651e-10
CerG3GNAc1(d40:1)	CerG3GNAc1	C66 H122 O23 N2	0.000114228	0	0	0
GM3(d34:1)	GM3	C57 H104 O21 N2	0.00870431	0.0249267	0.0167812	0.0144558
ChE(18:1)	ChE	C45 H78 O2	0	0.0484767	0	0
DG(18:0_18:0)	DG	C39 H76 O5	0.965281	2.44284	1.05879	1.10886
Hex1Cer(d18:1_16:1)	Hex1Cer	C40 H75 O8 N1	0.0357503	0.0507673	0.0492958	0.0408106
Hex1Cer(d18:1_16:0)	Hex1Cer	C40 H77 O8 N1	0.0644846	0.0986723	0.0824145	0.077784
Hex1Cer(d18:0_16:0)	Hex1Cer	C40 H79 O8 N1	0.00121047	0	0	0.000363658
Hex1Cer(d18:1_16:0+O)	Hex1Cer	C40 H77 O9 N1	0.0500978	0.0567931	0.0474849	0.0426493
Hex1Cer(d18:1_18:0)	Hex1Cer	C42 H81 O8 N1	0.00606612	0.0132567	0.0109738	0.0116676
Hex1Cer(d18:1_18:0+O)	Hex1Cer	C42 H81 O9 N1	0.00625926	0.00971157	0.445875	0.00432089
Hex1Cer(d38:2)	Hex1Cer	C44 H83 O8 N1	0.0016133	0.0241634	0.00364306	0.00394276
Hex1Cer(d18:1_20:0)	Hex1Cer	C44 H85 O8 N1	0.0166848	0.0297071	0.0208612	0.0229195
Hex1Cer(d18:1_20:0+O)	Hex1Cer	C44 H85 O9 N1	0.000261604	0.000745189	0.000996781	0
Hex1Cer(t18:0_20:0)	Hex1Cer	C44 H87 O9 N1	0	0	0	0.000344392
Hex1Cer(d18:1_22:1)	Hex1Cer	C46 H87 O8 N1	0	0.000289439	0	0
Hex1Cer(d18:2_22:0)	Hex1Cer	C46 H87 O8 N1	0	0.001753	0.00129738	0.000253897
Hex1Cer(d18:1_22:1)_2	Hex1Cer	C46 H87 O8 N1	0.000409532	0	0.000537626	0
Hex1Cer(d18:1_22:0)	Hex1Cer	C46 H89 O8 N1	0.0267083	0.057245	0.0203541	0.0204733
Hex1Cer(d18:0_22:0)	Hex1Cer	C46 H91 O8 N1	0.000354153	0	0	0
Hex1Cer(t18:0_22:0)	Hex1Cer	C46 H91 O9 N1	0.00204372	0.0028974	0.00105231	0.0012463
Hex1Cer(d18:1_24:1)	Hex1Cer	C48 H91 O8 N1	0.000293216	0.00065179	0.000669618	0.000504437
Hex1Cer(d18:1_24:0)	Hex1Cer	C48 H93 O8 N1	0.0355375	0.0485076	0.0402817	0.0385682
Hex1Cer(d18:0_24:0)	Hex1Cer	C48 H95 O8 N1	0.000522656	0.0017058	0.000841046	0.00242665
Hex1Cer(t18:0_24:1)	Hex1Cer	C48 H93 O9 N1	0	0	0.000354205	0
Hex1Cer(d18:1_24:0+O)	Hex1Cer	C48 H93 O9 N1	0.000573503	0.000960611	0.00095332	0.000296107
Hex1Cer(t18:0_24:0)	Hex1Cer	C48 H95 O9 N1	0.000897897	0.000658318	0.000241127	0.000515229
Hex1Cer(d20:1_24:1)	Hex1Cer	C50 H95 O8 N1	0.00550248	0.0109167	0.00930382	0.0113518
Hex1Cer(d20:1_24:0)	Hex1Cer	C50 H97 O8 N1	0.0209023	0.0238019	0.0187324	0.0154209
Hex2Cer(m34:2)	Hex2Cer	C46 H85 O12 N1	0.165063	0.219997	0.140282	0.143845
Hex2Cer(d18:1_16:0)	Hex2Cer	C46 H87 O13 N1	0.899862	1.0027	0.803542	0.781383
Hex2Cer(d18:1_18:0)	Hex2Cer	C48 H91 O13 N1	0	0	8.50435e-09	0
Hex2Cer(d18:1_20:0)	Hex2Cer	C50 H95 O13 N1	0	0.00428074	0.001437	0.00174035
Hex2Cer(d18:1_22:0)	Hex2Cer	C52 H99 O13 N1	0.00572101	0.00516248	0.010539	0.0044667
Hex3Cer(m34:2)	Hex3Cer	C52 H95 O17 N1	0.000750082	0.00386704	0.00179148	0.00194265
Hex3Cer(d18:1_16:0)	Hex3Cer	C52 H97 O18 N1	0.0214267	0.079497	0.043857	0.043725
Hex3Cer(d18:0_16:0)	Hex3Cer	C52 H99 O18 N1	0	0	0.00451684	0
Hex3Cer(d18:1_20:0)	Hex3Cer	C56 H105 O18 N1	0	0.000676031	0	0
Hex3Cer(d18:1_22:0)	Hex3Cer	C58 H109 O18 N1	0	0.00141201	0	0.000808407
Hex3Cer(d18:1_24:1)	Hex3Cer	C60 H111 O18 N1	0	0.000494424	0	0
Hex3Cer(d18:1_24:0)	Hex3Cer	C60 H113 O18 N1	0.00327361	0	7.7084e-09	0
LPC(14:0)	LPC	C22 H46 O7 N1 P1	0.0132368	0.00811323	0.00947048	0.00915418
LPC(15:0)	LPC	C23 H48 O7 N1 P1	1.05086	0.349043	0.428844	0.42247
LPC(16:1)	LPC	C24 H48 O7 N1 P1	0.0180654	0.0170079	0.0165662	0.0164011
LPC(16:0)	LPC	C24 H50 O7 N1 P1	0.999284	0.475988	0.506371	0.637488
LPC(17:0)	LPC	C25 H52 O7 N1 P1	0.007998	0.00334129	0.0033671	0.00355257
LPC(18:2)	LPC	C26 H50 O7 N1 P1	0.0461547	0.0326137	0.0346054	0.0350041
LPC(18:1)	LPC	C26 H52 O7 N1 P1	0.0775563	0.0619767	0.0252737	0.0257703
LPC(18:0)	LPC	C26 H54 O7 N1 P1	0.291396	0.164363	0.194632	0.190928
LPC(19:1)	LPC	C27 H54 O7 N1 P1	0.000146475	0	0	0
LPC(19:0)	LPC	C27 H56 O7 N1 P1	0.00203399	0.00280369	0.000567984	0.00137134
LPC(20:4)	LPC	C28 H50 O7 N1 P1	0.0292452	0.0352481	0.0318961	0.0300029
LPC(20:3)	LPC	C28 H52 O7 N1 P1	0.0404001	0.0264651	0.0284318	0.0258021
LPC(20:2)	LPC	C28 H54 O7 N1 P1	0.0092906	0.00526891	0.00651631	0.00518432
LPC(20:1)	LPC	C28 H56 O7 N1 P1	0.00440977	0.00433301	0.00369394	0.0043561
LPC(20:0)	LPC	C28 H58 O7 N1 P1	0.00118634	0.000827844	0.000854424	0.000908649
LPC(22:6)	LPC	C30 H50 O7 N1 P1	0.860701	1.27302	1.0511	1.03089
LPC(22:5)	LPC	C30 H52 O7 N1 P1	0.0481247	0.0705498	0.0583081	0.057139
LPC(22:1)	LPC	C30 H60 O7 N1 P1	0.00020023	3.3154e-05	6.30821e-05	5.52277e-05
LPC(24:1)	LPC	C32 H64 O7 N1 P1	0.000164124	0.000126365	0.00020263	0.000156406
LPC(24:0)	LPC	C32 H66 O7 N1 P1	0.000460988	0.000140117	0.000151218	0.000293499
LPC(26:1)	LPC	C34 H68 O7 N1 P1	0	0	0	3.83886e-05
LPC(26:0)	LPC	C34 H70 O7 N1 P1	5.87266e-05	0.000213168	0.000146321	9.73155e-05
LPC(16:2e)	LPC	C24 H48 O6 N1 P1	0.00100985	0.00113505	0.00142935	0.00171895
LPC(16:0e)	LPC	C24 H52 O6 N1 P1	0.165367	0.111406	0.133142	0.126184
LPC(18:1e)	LPC	C26 H54 O6 N1 P1	0.0119504	0.0101136	0.0106334	0.0107589
LPC(18:0e)	LPC	C26 H56 O6 N1 P1	0.00538482	0.00359	0.00370087	0.00370985
LPE(15:0)	LPE	C20 H42 O7 N1 P1	0.0559245	0.0216117	0.0190432	0.0227153
LPE(16:0)	LPE	C21 H44 O7 N1 P1	0.378326	0.244554	0.243961	0.248037
LPE(17:0)	LPE	C22 H46 O7 N1 P1	0.00832272	0.00643297	0.0105638	0.00904375
LPE(18:2)	LPE	C23 H44 O7 N1 P1	0.0617499	0.071107	0.0812257	0.0664964
LPE(18:1)	LPE	C23 H46 O7 N1 P1	0.240933	0.249451	0.254857	0.221554
LPE(18:0)	LPE	C23 H48 O7 N1 P1	0.633327	0.429549	0.450657	0.424342
LPE(20:4)	LPE	C25 H44 O7 N1 P1	0.191141	0.260194	0.270331	0.219435
LPE(20:3)	LPE	C25 H46 O7 N1 P1	0.0929437	0.124489	0.126891	0.104618
LPE(20:2)	LPE	C25 H48 O7 N1 P1	0	0.000538082	0.00324808	0.00139742
LPE(20:1)	LPE	C25 H50 O7 N1 P1	0.0132491	0.0202847	0.0159483	0.0159658
LPE(20:0)	LPE	C25 H52 O7 N1 P1	0	0.000500482	0.000468184	0.000593231
LPE(22:6)	LPE	C27 H44 O7 N1 P1	3.18312	5.02694	4.98976	4.09965
LPE(22:5)	LPE	C27 H46 O7 N1 P1	0.111167	0.179466	0.183326	0.138305
LPE(22:4)	LPE	C27 H48 O7 N1 P1	0.0290394	0.0492267	0.0499607	0.045128
LPG(15:0)	LPG	C21 H43 O9 N0 P1	0.086151	0.0284681	0.0249488	0.0447648
LPS(18:1)	LPS	C24 H46 O9 N1 P1	0.00121064	0.000915041	0.000813107	0.000856178
LPS(18:0)	LPS	C24 H48 O9 N1 P1	0.00635158	0.00429691	0.00418126	0.00877271
LPS(22:6)	LPS	C28 H44 O9 N1 P1	0.00453947	0.00329231	0	0
PC(30:1)	PC	C38 H74 O8 N1 P1	0.0115634	0.0117303	0.0100692	0.0109248
PC(30:0)	PC	C38 H76 O8 N1 P1	0.692215	0.725638	0.632398	0.657296
PC(31:0)	PC	C39 H78 O8 N1 P1	0.0521942	0.0557991	0.0524872	0.0545108
PC(32:2)	PC	C40 H76 O8 N1 P1	0.0340717	0.0444491	0.0365998	0.0393111
PC(32:1)	PC	C40 H78 O8 N1 P1	0.285737	0.350458	0.311688	0.312227
PC(16:0_16:0)	PC	C40 H80 O8 N1 P1	0.0091066	0.0134018	0.010543	0.0106262
PC(16:0_16:0)_2	PC	C40 H80 O8 N1 P1	1.53479	1.76105	1.59421	1.64482
PC(33:1)	PC	C41 H80 O8 N1 P1	0.0357739	0.0497587	0.0449877	0.0534703
PC(33:1)_2	PC	C41 H80 O8 N1 P1	0.00248176	0.000971354	0.00362034	0.00110831
PC(33:0)	PC	C41 H82 O8 N1 P1	0.0695052	0.0703118	0.0647433	0.0652772
PC(33:0)_2	PC	C41 H82 O8 N1 P1	0.0229963	0.0251621	0.0226943	0.0231162
PC(34:3)	PC	C42 H78 O8 N1 P1	0.00574766	0.00849747	0.00769539	0.0077446
PC(34:3)_2	PC	C42 H78 O8 N1 P1	0.0306107	0.0407008	0.0308362	0.0346245
PC(16:0_18:2)	PC	C42 H80 O8 N1 P1	2.39665	3.37046	2.80706	2.8798
PC(16:0_18:1)	PC	C42 H82 O8 N1 P1	2.32346	3.44353	2.97017	2.85492
PC(34:1)	PC	C42 H82 O8 N1 P1	0.0262928	0.0372227	0.0353787	2.97525
PC(34:0)	PC	C42 H84 O8 N1 P1	0.410904	0.434432	0.384997	0.394061
PC(35:1)	PC	C43 H84 O8 N1 P1	0.0106953	0.0137721	0.0130626	0.0099386
PC(17:0_18:1)	PC	C43 H84 O8 N1 P1	0.0400861	0.0512951	0.0302758	0.0436086
PC(36:6)	PC	C44 H76 O8 N1 P1	0.0572496	0.0748658	0.0620096	0.067901
PC(36:5)	PC	C44 H78 O8 N1 P1	0.00816474	0.0130965	0.0110214	0.00988432
PC(36:4)	PC	C44 H80 O8 N1 P1	0.0510651	0.0620045	0.0530795	0.0554155
PC(36:3)	PC	C44 H82 O8 N1 P1	0.0994634	0.15899	0.112902	0.144668
PC(18:0_18:2)	PC	C44 H84 O8 N1 P1	0.946973	1.20856	1.02377	1.0391
PC(18:0_18:1)	PC	C44 H86 O8 N1 P1	0.332263	0.419469	0.64151	0.640106
PC(36:0)	PC	C44 H88 O8 N1 P1	0.0683137	0.0723136	0.0685705	0.0659105
PC(15:0_22:6)	PC	C45 H78 O8 N1 P1	0.0363073	0.0471815	0.0385088	0.0392116
PC(37:3)	PC	C45 H84 O8 N1 P1	0.0209707	0.0304918	0.0260204	0.0258214
PC(37:3)_2	PC	C45 H84 O8 N1 P1	0.0360406	0.0485277	0.0433521	0.0411025
PC(38:7)	PC	C46 H78 O8 N1 P1	0.00621292	0.0252522	0.02161	0.0212253
PC(16:0_22:6)	PC	C46 H80 O8 N1 P1	17.7706	21.7992	19.6371	20.1577
PC(38:5)	PC	C46 H82 O8 N1 P1	0.293851	0.400902	0.334059	0.337831
PC(38:5)_2	PC	C46 H82 O8 N1 P1	0.122783	0.133668	0.123245	0.104407
PC(38:4)	PC	C46 H84 O8 N1 P1	0.00760302	0.0277844	0.0237013	0.0229171
PC(38:4)_2	PC	C46 H84 O8 N1 P1	0.0612213	0.0998378	0.0923994	0.0889815
PC(38:4)_3	PC	C46 H84 O8 N1 P1	0.10979	0.164695	0.119554	0.131776
PC(38:4)_4	PC	C46 H84 O8 N1 P1	0.191607	0.243664	0.215917	0.210036
PC(38:3)	PC	C46 H86 O8 N1 P1	0.0135947	0.03983	0.0167349	0.0178958
PC(38:2)	PC	C46 H88 O8 N1 P1	0.0113648	0.0118754	0.0114497	0.00976218
PC(38:2)_2	PC	C46 H88 O8 N1 P1	0.18826	0.238309	0.209994	0.212886
PC(38:2)_3	PC	C46 H88 O8 N1 P1	0.00722854	0.00464809	0.00394565	0.00389492
PC(39:6)	PC	C47 H82 O8 N1 P1	0.0649661	0.0963847	0.0802343	0.0803412
PC(40:8)	PC	C48 H80 O8 N1 P1	0.0111095	0.0140624	0.0149579	0.0155932
PC(40:7)	PC	C48 H82 O8 N1 P1	0.115634	0.190167	0.15327	0.167106
PC(40:6)	PC	C48 H84 O8 N1 P1	2.13112	3.38247	2.66354	2.69387
PC(40:5)	PC	C48 H86 O8 N1 P1	0.140486	0.21654	0.18407	0.212388
PC(40:5)_2	PC	C48 H86 O8 N1 P1	0.0971371	0.144777	0.116547	0.116395
PC(40:5)_3	PC	C48 H86 O8 N1 P1	0.0376917	0.0544479	0.0440902	0.0435407
PC(40:4)	PC	C48 H88 O8 N1 P1	0.0428095	0.0576006	0.0480221	0.0470014
PC(40:0)	PC	C48 H96 O8 N1 P1	0	0	0.000206304	9.69884e-05
PC(42:9)	PC	C50 H82 O8 N1 P1	0.00831793	0.0152134	0.0109348	0.0116305
PC(42:8)	PC	C50 H84 O8 N1 P1	0.00915767	0.0168048	0.0130307	0.0127931
PC(42:7)	PC	C50 H86 O8 N1 P1	0.0131294	0.0238209	0.0189036	0.019366
PC(42:1)	PC	C50 H98 O8 N1 P1	0.000459699	0.000643065	0.000919893	0.000298158
PC(30:1e)	PC	C38 H76 O7 N1 P1	0.00013118	8.00203e-05	0.000736279	0
PC(30:0e)	PC	C38 H78 O7 N1 P1	0.00388946	0.00567499	0.0060415	0.00316162
PC(32:1e)	PC	C40 H80 O7 N1 P1	0.115407	0.171751	0.139465	0.149056
PC(14:0e_18:1)	PC	C40 H80 O7 N1 P1	6.01433e-05	3.36196e-05	7.68172e-05	2.57037e-05
PC(32:0e)	PC	C40 H82 O7 N1 P1	0.0744983	0.0768175	0.0701652	0.0720628
PC(33:0e)	PC	C41 H84 O7 N1 P1	0.0359555	0.0367123	0.0235828	0.0251111
PC(16:2e_18:1)	PC	C42 H80 O7 N1 P1	0	0	0	4.79966e-05
PC(34:2e)	PC	C42 H82 O7 N1 P1	0.0863	0.133768	0.103425	0.112007
PC(16:1e_18:1)	PC	C42 H82 O7 N1 P1	3.21256e-05	0	0	4.26496e-05
PC(34:1e)	PC	C42 H84 O7 N1 P1	0.108485	0.166396	0.13869	0.206689
PC(34:0e)	PC	C42 H86 O7 N1 P1	0.00907256	0.00958843	0.00923994	0.00950432
PC(36:6e)	PC	C44 H78 O7 N1 P1	0.00864702	0.0118254	0.0109166	0.0114721
PC(36:5e)	PC	C44 H80 O7 N1 P1	0.00018338	9.43329e-05	0.000123655	9.8436e-05
PC(36:4e)	PC	C44 H82 O7 N1 P1	0.0278815	0.0445642	0.035643	0.0375378
PC(18:3e_18:1)	PC	C44 H82 O7 N1 P1	0.0278418	0	0	0
PC(18:2e_18:1)	PC	C44 H84 O7 N1 P1	0.0150188	0.0190417	0.0178693	0.0169865
PC(36:2e)	PC	C44 H86 O7 N1 P1	0.00852219	0.00798202	0.00626475	0.008966
PC(36:1e)	PC	C44 H88 O7 N1 P1	0.00404946	0.00479772	0.00425593	0.00403968
PC(36:1e)_2	PC	C44 H88 O7 N1 P1	0.00526197	0.00552986	0.00425137	0.00425274
PC(38:7e)	PC	C46 H80 O7 N1 P1	0.000553375	0.0163744	0.011837	0.0122593
PC(16:0e_22:6)	PC	C46 H82 O7 N1 P1	4.56181	7.12626	6.26931	5.87178
PC(38:6e)	PC	C46 H82 O7 N1 P1	4.71444	7.32644	0.131537	6.18844
PC(38:5e)	PC	C46 H84 O7 N1 P1	0.253623	0.435032	0.341896	0.365607
PC(38:4e)	PC	C46 H86 O7 N1 P1	0.0294021	0.0412162	0.0346452	0.03576
PC(40:8e)	PC	C48 H82 O7 N1 P1	0.0208516	0.0393246	0.0308955	0.0327155
PC(40:7e)	PC	C48 H84 O7 N1 P1	0.440238	0.711626	0.594126	0.575869
PC(40:7e)_2	PC	C48 H84 O7 N1 P1	8.00587e-05	0.000209784	1.72451e-06	0
PC(40:6e)	PC	C48 H86 O7 N1 P1	0.112684	0.168698	0.138462	0.142678
PC(40:1e)	PC	C48 H96 O7 N1 P1	0.00114613	0.00123659	0.00115955	0.00168735
PC(42:9e)	PC	C50 H84 O7 N1 P1	0.00666683	0.0120356	0.00947686	0.00893886
PC(42:8e)	PC	C50 H86 O7 N1 P1	0.0113762	0.0203979	0.0163385	0.0178958
PC(42:2e)	PC	C50 H98 O7 N1 P1	0.00249027	0.00378082	0.0033538	0.00284904
PE(32:1)	PE	C37 H72 O8 N1 P1	0.0232297	0.0358534	0.0300151	0.0227353
PE(32:0)	PE	C37 H74 O8 N1 P1	0.0352786	0.041948	0.0348332	0.0340832
PE(16:0_18:2)	PE	C39 H74 O8 N1 P1	0.163187	0.196122	0.170411	0.151266
PE(16:0_18:1)	PE	C39 H76 O8 N1 P1	0.142351	0.186933	0.124596	0.129477
PE(34:0)	PE	C39 H78 O8 N1 P1	0.0315693	0.0304016	0.026955	0.0239173
PE(35:1)	PE	C40 H78 O8 N1 P1	0.00207989	0.00858957	0.00242639	0.00252176
PE(16:0_20:4)	PE	C41 H74 O8 N1 P1	0.286228	0.394482	0.341821	0.307537
PE(18:1_18:2)	PE	C41 H76 O8 N1 P1	0.0356206	0.0503042	0.0434926	0.0364473
PE(36:3)	PE	C41 H76 O8 N1 P1	0.185969	0.262353	0.196325	0.199771
PE(18:1_18:1)	PE	C41 H78 O8 N1 P1	0.0159056	0.0330441	0.0432973	0.0208242
PE(18:0_18:2)	PE	C41 H78 O8 N1 P1	0.208357	0.29116	0.239166	0.217502
PE(18:0_18:1)	PE	C41 H80 O8 N1 P1	0.131433	0.128177	0.117413	0.0989792
PE(16:0_22:6)	PE	C43 H74 O8 N1 P1	2.02227	2.94255	2.46111	2.25383
PE(18:1_20:4)	PE	C43 H76 O8 N1 P1	0.0739247	0.191694	0.139137	0.155443
PE(18:0_20:5)	PE	C43 H76 O8 N1 P1	0.0295962	0.0443763	0.0312739	0.0304385
PE(18:0_20:4)	PE	C43 H78 O8 N1 P1	1.26829	1.71387	1.43239	1.32156
PE(38:3)	PE	C43 H80 O8 N1 P1	0.00172342	0.00766586	0.00613976	0.00493123
PE(18:0_20:3)	PE	C43 H80 O8 N1 P1	0.307537	0.41948	0.350936	0.313644
PE(38:2)	PE	C43 H82 O8 N1 P1	0.00864208	0.0122606	0.00800187	0.0101068
PE(18:0_20:1)	PE	C43 H84 O8 N1 P1	0.00425396	0.00660406	0.00455761	0.00500215
PE(18:1_22:6)	PE	C45 H76 O8 N1 P1	0.515105	0.892287	0.709902	0.652506
PE(18:0_22:6)	PE	C45 H78 O8 N1 P1	1.55321	2.20977	1.88577	1.69392
PE(20:1_20:4)	PE	C45 H80 O8 N1 P1	0.0470645	0.0728256	0.0575127	0.0523069
PE(40:5)	PE	C45 H80 O8 N1 P1	0.0243741	0.0223595	0.0314475	0.0207257
PE(40:4)	PE	C45 H82 O8 N1 P1	0.0112229	0.0160126	0.0142523	0.0125005
PE(20:1_20:1)	PE	C45 H86 O8 N1 P1	0	0	6.87114e-05	0
PE(42:2)	PE	C47 H90 O8 N1 P1	0.0002775	0.000188611	0	0
PE(34:1e)	PE	C39 H78 O7 N1 P1	0.0402245	0.0540895	0.0446429	0.0392055
PE(18:2e_22:4)	PE	C45 H80 O7 N1 P1	0.665585	1.15226	0.944077	0.843214
PE(14:0p_18:1)	PE	C37 H72 O7 N1 P1	0.000194756	0.000424955	0.000634376	0.000303597
PE(16:0p_16:0)	PE	C37 H74 O7 N1 P1	3.55154e-09	0	0	0
PE(16:0p_18:2)	PE	C39 H74 O7 N1 P1	0.000267813	0.000260925	0	0.000136628
PE(16:0p_18:1)	PE	C39 H76 O7 N1 P1	0.000138063	0.0100108	0.0181827	0.00706685
PE(16:0p_20:5)	PE	C41 H72 O7 N1 P1	0	0.0186671	0	0
PE(16:0p_20:4)	PE	C41 H74 O7 N1 P1	0.00230613	0.00565178	0.000672139	0.00256314
PE(16:0p_20:3)	PE	C41 H76 O7 N1 P1	0	0.000132224	0	0
PE(16:0p_20:3)_2	PE	C41 H76 O7 N1 P1	0	0	0	0.00012595
PE(16:0p_20:3)_3	PE	C41 H76 O7 N1 P1	0.000341737	0.000268067	0.000222672	0.000163855
PE(18:1p_18:1)	PE	C41 H78 O7 N1 P1	0.000173552	0	0	0
PE(18:0p_18:2)	PE	C41 H78 O7 N1 P1	0.00063829	0	0	0
PE(16:0p_22:6)	PE	C43 H74 O7 N1 P1	0.00148007	0.0494472	0.036526	0.027897
PE(16:0p_22:5)	PE	C43 H76 O7 N1 P1	12.1357	18.1005	0.234391	14.2578
PE(16:0p_22:5)_2	PE	C43 H76 O7 N1 P1	0.0013509	18.0981	14.541	14.2598
PE(18:0p_20:4)	PE	C43 H78 O7 N1 P1	0.00228035	0.00250212	0.00156869	0.00171716
PE(18:1p_20:2)	PE	C43 H80 O7 N1 P1	0.0161424	0.0220572	0.0181328	0.0157945
PE(18:0p_20:3)	PE	C43 H80 O7 N1 P1	0.0161424	0	0	0
PE(18:0p_20:3)_2	PE	C43 H80 O7 N1 P1	0.0161424	0	0	0
PE(18:0p_20:2)	PE	C43 H82 O7 N1 P1	0.000194467	0	0	0
PE(18:1p_22:6)	PE	C45 H76 O7 N1 P1	0.0109256	0.0023138	0.00202336	0.000750027
PE(18:0p_22:6)	PE	C45 H78 O7 N1 P1	0	0.00235689	0.0017345	0.00153158
PE(18:0p_22:5)	PE	C45 H80 O7 N1 P1	0.00612444	0.00400196	0.00177812	0.00934825
PE(18:0p_22:5)_2	PE	C45 H80 O7 N1 P1	0.000165975	0.000165411	0.000205331	0
PE(20:0p_22:6)	PE	C47 H82 O7 N1 P1	0	2.42593e-05	4.17998e-05	0
PG(18:1_18:1)	PG	C42 H79 O10 N0 P1	1.2203e-09	0.0107807	0.0171574	0.00923507
PI(16:0_18:1)	PI	C43 H81 O13 N0 P1	3.68983	1.88935e-06	5.12048	6.54555e-06
PS(36:2)	PS	C42 H78 O10 N1 P1	0.35052	0	0	0.171847
PS(18:0_18:1)	PS	C42 H80 O10 N1 P1	0	0	0.0110672	0
PS(16:0_22:6)	PS	C44 H74 O10 N1 P1	1.0117	1.67155	1.5153	1.07056
PS(18:0_20:4)	PS	C44 H78 O10 N1 P1	0.28079	0.363044	0.936971	0.387791
PS(18:0_20:3)	PS	C44 H80 O10 N1 P1	0.0658459	0	0	0
PS(20:1_18:1)	PS	C44 H82 O10 N1 P1	0	0	8.83408	0
PS(38:1)	PS	C44 H84 O10 N1 P1	0.0231125	0	0	0.0133466
PS(18:0_22:6)	PS	C46 H78 O10 N1 P1	3.65849	4.81476	4.34718	3.25649
PS(18:0_22:5)	PS	C46 H80 O10 N1 P1	0.06697	0.0403776	0	0
PS(18:0_22:5)_2	PS	C46 H80 O10 N1 P1	0	0	0	0.0216701
PS(18:0_22:4)	PS	C46 H82 O10 N1 P1	0.221757	0.245719	0.310254	0.048917
PS(40:1)	PS	C46 H88 O10 N1 P1	0	0	0	0.0164139
SM(d31:1)	SM	C36 H73 O6 N2 P1	0.00364417	0.00283582	0.00323983	0.00317953
SM(d32:4)	SM	C37 H69 O6 N2 P1	0.204424	0.18264	0.185988	0.161005
SM(d32:2)	SM	C37 H73 O6 N2 P1	0.0021208	0.00412643	0.00502271	0.00552786
SM(d32:1)	SM	C37 H75 O6 N2 P1	0.187805	0.182597	0.17366	0.168602
SM(d32:1)_2	SM	C37 H75 O6 N2 P1	0.00145602	0.183883	0.000312294	0.000665998
SM(d32:0)	SM	C37 H77 O6 N2 P1	0.00761686	0.00741103	0.00833794	0.00893898
SM(d33:1)	SM	C38 H77 O6 N2 P1	0.111103	0.108101	0.0992573	0.0973921
SM(t32:1)	SM	C37 H75 O7 N2 P1	0.000308114	0.000183969	0.000201267	0.000265035
SM(d33:0)	SM	C38 H79 O6 N2 P1	0.00229572	0.00157608	0.00182597	0.00162664
SM(d34:4)	SM	C39 H73 O6 N2 P1	0.00874582	0.00880409	0.00797889	0.00780686
SM(d18:1_16:1)	SM	C39 H77 O6 N2 P1	0.123895	0.164937	0.148926	0.14607
SM(d34:1)	SM	C39 H79 O6 N2 P1	0.017981	0.0185983	0.0173541	0.0165983
SM(d34:1)_2	SM	C39 H79 O6 N2 P1	3.14316	3.50063	3.22028	3.24849
SM(d34:1)_3	SM	C39 H79 O6 N2 P1	3.55211	3.93269	3.61882	3.4196
SM(d34:1)_4	SM	C39 H79 O6 N2 P1	0.0127238	3.93269	3.61842	3.4196
SM(t33:1)	SM	C38 H77 O7 N2 P1	0.00100541	0.00159922	0.00122635	0.00139579
SM(d34:0)	SM	C39 H81 O6 N2 P1	0.0867798	0.0826401	0.0803075	0.0745284
SM(d35:2)	SM	C40 H79 O6 N2 P1	0.00190567	0.00258293	0.00202664	0.00218422
SM(t34:2)	SM	C39 H77 O7 N2 P1	0.00369456	0.00452635	0.00433254	0.00312496
SM(d35:1)	SM	C40 H81 O6 N2 P1	0.0102624	0.0106643	0.00989781	0.00940363
SM(d35:1)_2	SM	C40 H81 O6 N2 P1	0.0349542	0.0376338	0.0353544	0.0340375
SM(t34:1)	SM	C39 H79 O7 N2 P1	0.00100928	0.000953704	0.000905205	0.000847433
SM(d35:0)	SM	C40 H83 O6 N2 P1	0.00541708	0.00175739	0.00253409	0.00267248
SM(t34:0)	SM	C39 H81 O7 N2 P1	0.00480027	0.00467208	0.00442828	0.00400484
SM(d36:5)	SM	C41 H75 O6 N2 P1	0.0063813	0.00768536	0.00648683	0.00658623
SM(d36:4)	SM	C41 H77 O6 N2 P1	0.159363	0.173081	0.160814	0.140096
SM(d36:4)_2	SM	C41 H77 O6 N2 P1	0.112702	0.173081	0.119923	0.105026
SM(d36:2)	SM	C41 H81 O6 N2 P1	0.128886	0.209515	0.179685	0.170445
SM(d36:2)_2	SM	C41 H81 O6 N2 P1	0.00828551	0.00855548	0.00754404	0.00793224
SM(d36:1)	SM	C41 H83 O6 N2 P1	0.000101267	4.4792e-05	7.05732e-05	0
SM(d36:1)_2	SM	C41 H83 O6 N2 P1	0.00216635	0.0021453	0.00210483	0.00199947
SM(d36:1)_3	SM	C41 H83 O6 N2 P1	0.367615	0.388769	0.353624	0.340301
SM(d36:1)_4	SM	C41 H83 O6 N2 P1	0.00383023	0.00142691	0.001662	0.00187556
SM(d36:0)	SM	C41 H85 O6 N2 P1	0.00795603	0.00802826	0.00810655	0.00717626
SM(d37:4)	SM	C42 H79 O6 N2 P1	0.000934179	0.000549505	0.000731664	0.00100637
SM(d37:2)	SM	C42 H83 O6 N2 P1	0.00153403	0.00285683	0.00323544	0.000424454
SM(t36:2)	SM	C41 H81 O7 N2 P1	0.00241637	0.00303514	0.00249899	0.00225724
SM(d37:1)	SM	C42 H85 O6 N2 P1	0.00109892	0.00128675	0.0013975	0.0010462
SM(d37:1)_2	SM	C42 H85 O6 N2 P1	0.00873613	0.00883409	0.00906002	0.00825307
SM(t36:1)	SM	C41 H83 O7 N2 P1	0.00128789	0.00219802	0.00138234	0.00129844
SM(t36:0)	SM	C41 H85 O7 N2 P1	0.00166195	0.00138748	0.00120681	0.00151048
SM(d38:5)	SM	C43 H79 O6 N2 P1	0.00366501	0.00676809	0.00682195	0.00490833
SM(d38:4)	SM	C43 H81 O6 N2 P1	0.0134167	0.012336	0.0115095	0.0103403
SM(d38:2)	SM	C43 H85 O6 N2 P1	0.00159072	0.00225503	0.00233422	0.00189326
SM(d38:2)_2	SM	C43 H85 O6 N2 P1	0.0321536	0.0420702	0.0372534	0.0345242
SM(d38:2)_3	SM	C43 H85 O6 N2 P1	0.00134022	0.00174153	0.00176014	0.00154662
SM(d38:1)	SM	C43 H87 O6 N2 P1	0	0	0	0.000223032
SM(d38:1)_2	SM	C43 H87 O6 N2 P1	0.0945324	0.0996139	0.0939514	0.0827888
SM(d38:0)	SM	C43 H89 O6 N2 P1	0.00316836	0.00272309	0.00316722	0.00271378
SM(d39:2)	SM	C44 H87 O6 N2 P1	0.000134991	0.000212344	0.000306788	0.000113175
SM(d39:2)_2	SM	C44 H87 O6 N2 P1	0.00185915	0.00255336	0.00217664	0.00229006
SM(d39:2)_3	SM	C44 H87 O6 N2 P1	4.47272e-05	6.47662e-05	4.87909e-05	0
SM(t38:2)	SM	C43 H85 O7 N2 P1	0.00178357	0.0023369	0.00218661	0.00197292
SM(d39:1)	SM	C44 H89 O6 N2 P1	2.88152e-05	0	2.21255e-05	2.11969e-05
SM(d39:1)_2	SM	C44 H89 O6 N2 P1	0.00885726	0.00726959	0.00886853	0.00786586
SM(t38:1)	SM	C43 H87 O7 N2 P1	0.00136493	0.0016318	0.0013588	0.00157354
SM(d39:0)	SM	C44 H91 O6 N2 P1	0	0	4.07322e-05	2.18496e-05
SM(t38:0)	SM	C43 H89 O7 N2 P1	0.0003164	0.000367808	9.70233e-05	0.000262675
SM(d40:5)	SM	C45 H83 O6 N2 P1	0.00117935	0.00185469	0.00165083	0.00179554
SM(d40:4)	SM	C45 H85 O6 N2 P1	0.0044829	0.00473638	0.00416498	0.00402697
SM(d40:3)	SM	C45 H87 O6 N2 P1	0.0106452	0.0144449	0.0116053	0.0107865
SM(d40:2)	SM	C45 H89 O6 N2 P1	0.0584831	0.0734245	0.0651875	0.0597407
SM(d40:2)_2	SM	C45 H89 O6 N2 P1	0.0270176	0.0319459	0.026837	0.0254857
SM(d40:2)_3	SM	C45 H89 O6 N2 P1	0.00136881	0.00136305	0.00152716	0.0012977
SM(d40:1)	SM	C45 H91 O6 N2 P1	0.126705	0.138062	0.129856	0.120256
SM(d40:0)	SM	C45 H93 O6 N2 P1	0.00292755	0.00219631	0.00284168	0.00281925
SM(d41:3)	SM	C46 H89 O6 N2 P1	0.00442669	0.00598798	0.00507856	0.00479032
SM(d41:2)	SM	C46 H91 O6 N2 P1	0.0267171	0.0337847	0.0295538	0.0276135
SM(d41:2)_2	SM	C46 H91 O6 N2 P1	0.00324298	0.00366951	0.00348717	0.00292656
SM(t40:2)	SM	C45 H89 O7 N2 P1	3.01864e-09	0	0	0.00048567
SM(d41:1)	SM	C46 H93 O6 N2 P1	0	5.40504e-05	3.8913e-05	7.60035e-05
SM(d41:1)_2	SM	C46 H93 O6 N2 P1	0.0202341	0.0204671	0.0190655	0.0183537
SM(t40:1)	SM	C45 H91 O7 N2 P1	0.000992808	0.000813542	0.00108752	0.000896111
SM(d41:0)	SM	C46 H95 O6 N2 P1	6.76408e-05	8.25972e-05	3.27334e-05	0.000187519
SM(t40:0)	SM	C45 H93 O7 N2 P1	0.000616326	0.000707242	0.000709722	0.000603676
SM(d42:5)	SM	C47 H87 O6 N2 P1	0.00234562	0.00315344	0.00294381	0.00257512
SM(d42:5)_2	SM	C47 H87 O6 N2 P1	0.000931272	0.00142134	0.0012467	0.000726108
SM(d42:3)	SM	C47 H91 O6 N2 P1	0.173366	0.233475	0.201587	0.187483
SM(d42:2)	SM	C47 H93 O6 N2 P1	0.59646	0.735531	0.667035	0.430354
SM(d42:2)_2	SM	C47 H93 O6 N2 P1	0.02099	0.0143934	0.0233462	0.0115277
SM(d42:1)	SM	C47 H95 O6 N2 P1	0.000775737	0.00115645	0.0010205	0.00104104
SM(t41:1)	SM	C46 H93 O7 N2 P1	0	0.000191384	0	0
SM(d42:0)	SM	C47 H97 O6 N2 P1	0.00352546	0.00386068	0.00375965	0.00345316
SM(d43:3)	SM	C48 H93 O6 N2 P1	0.0061681	0.00792539	0.00648284	0.00631334
SM(t42:3)	SM	C47 H91 O7 N2 P1	0	0	0.00053589	0
SM(d43:2)	SM	C48 H95 O6 N2 P1	5.1845e-05	7.12385e-05	0.000116691	0.000131725
SM(d43:2)_2	SM	C48 H95 O6 N2 P1	0.0155584	0.0201157	0.0183794	0.016956
SM(t42:2)	SM	C47 H93 O7 N2 P1	0.00079851	0.000790396	0.000787516	0.00100232
SM(t42:2)_2	SM	C47 H93 O7 N2 P1	0.000210287	0.000422588	6.68631e-05	0.000460594
SM(d43:1)	SM	C48 H97 O6 N2 P1	6.63326e-05	0.000126918	0.000355938	0.000207507
SM(d43:1)_2	SM	C48 H97 O6 N2 P1	0.00709841	0.00780966	0.00688578	0.00709144
SM(t42:0)	SM	C47 H97 O7 N2 P1	0.000968097	0.00096142	0.00112622	0.000846327
SM(d44:5)	SM	C49 H91 O6 N2 P1	0.0308599	0.0394512	0.0340738	0.0324038
SM(d44:3)	SM	C49 H95 O6 N2 P1	0.140611	0.189498	0.163288	0.159493
SM(d44:2)	SM	C49 H97 O6 N2 P1	0.178163	0.221559	0.198794	0.183352
SM(d44:1)	SM	C49 H99 O6 N2 P1	0.000778644	0.00151607	0.00133367	0.0012457
SM(d44:1)_2	SM	C49 H99 O6 N2 P1	0.0209415	0.0219545	0.020789	0.0177083
SM(d44:0)	SM	C49 H101 O6 N2 P1	0.000604697	0.000833688	0.000860523	0.00078548
SPH(d18:1)	SPH	C18 H37 O2 N1	0.318196	0.304241	0.182596	0.205825
SPH(d18:0)	SPH	C18 H39 O2 N1	0.0400557	0.073878	0.018361	0.0185914
SPH(d20:2)	SPH	C20 H39 O2 N1	0.149411	0.0390452	0.640766	0.600979
SPH(d20:1)	SPH	C20 H41 O2 N1	0.0146581	0.0310568	0.00966219	0.00808557
SPH(d24:0)	SPH	C24 H51 O2 N1	0.0452078	0.0525755	0.0443339	0.0430868
ST(d18:1_16:0)	ST	C40 H77 O11 N1 S1	0.351382	0.559269	0.405497	0.414689
ST(d42:2)	ST	C48 H91 O11 N1 S1	0.160669	0.20797	0.175728	0.166946
TG(16:0_8:0_16:0)	TG	C43 H82 O6	0.00677396	0.00243558	0.00512012	0.00542054
TG(16:1_14:0_14:0)	TG	C47 H88 O6	0.0127741	0.0123201	0.0121049	0.00887087
TG(16:0_14:0_14:0)	TG	C47 H90 O6	0.023239	0.0286284	0.0178517	0.0197659
TG(16:0_13:0_16:0)	TG	C48 H92 O6	0.012074	0.0258077	0.0155336	0.0135563
TG(16:1_14:0_16:1)	TG	C49 H90 O6	0.0257263	0.0236743	0.0248823	0.018766
TG(16:0_14:0_16:1)	TG	C49 H92 O6	0.0875149	0.106727	0.0880356	0.0852289
TG(16:0_14:0_16:0)	TG	C49 H94 O6	0.228091	0.275143	0.233233	0.247894
TG(15:0_14:0_18:1)	TG	C50 H94 O6	0.0364799	0.0506316	0.0329522	0.0291072
TG(15:0_16:0_16:0)	TG	C50 H96 O6	0.0532213	0.0617488	0.0393358	0.0318175
TG(16:1_16:1_16:1)	TG	C51 H92 O6	0.0429591	0.0418552	0.0354944	0.0381349
TG(16:0_16:1_16:1)	TG	C51 H94 O6	0.212677	0.32107	0.223655	0.201334
TG(16:0_16:0_16:1)	TG	C51 H96 O6	0.851198	1.01571	0.782538	0.752798
TG(16:0_16:0_16:0)	TG	C51 H98 O6	1.08826	1.30846	1.02097	1.11694
TG(16:0_16:1_17:1)	TG	C52 H96 O6	0.0292945	0.0427797	0.0297273	0.0272644
TG(16:0_16:1_17:0)	TG	C52 H98 O6	0.0630107	0.0917342	0.0663324	0.0638604
TG(16:0_16:0_17:0)	TG	C52 H100 O6	0.0429775	0.0478345	0.0485062	0.0412569
TG(14:0_14:0_22:6)	TG	C53 H90 O6	0.00822947	0.00884157	0.00812597	0.00779264
TG(16:1_16:1_18:2)	TG	C53 H94 O6	0.0391146	0.0521013	0.0387397	0.0346062
TG(16:0_16:1_18:2)	TG	C53 H96 O6	0.260518	0.369426	0.29228	0.2773
TG(16:0_16:0_18:2)	TG	C53 H98 O6	1.24179	1.52179	1.17228	1.17723
TG(16:0_16:0_18:1)	TG	C53 H100 O6	1.86514	2.16417	1.75969	1.72516
TG(18:0_16:0_16:0)	TG	C53 H102 O6	0.342076	0.412863	0.353671	0.346748
TG(16:0_17:0_18:2)	TG	C54 H100 O6	0.0498681	0.0750822	0.0527296	0.0516569
TG(16:0_17:0_18:1)	TG	C54 H102 O6	0.0334399	0.038347	0.0302826	0.0283476
TG(16:1_14:0_22:6)	TG	C55 H92 O6	0.0240067	0.0331322	0.0270526	0.0284652
TG(18:0_16:0_17:0)	TG	C54 H104 O6	0.0153044	0.0163498	0.0114426	0.0126251
TG(16:1_18:2_18:2)	TG	C55 H96 O6	0.0351779	0.0406345	0.0367426	0.0355864
TG(16:0_18:2_18:2)	TG	C55 H98 O6	0.285821	0.370315	0.281479	0.271125
TG(16:0_18:1_18:2)	TG	C55 H100 O6	0.82479	1.0169	0.805974	0.789066
TG(16:0_18:1_18:1)	TG	C55 H102 O6	1.77855	2.08595	1.76683	1.66488
TG(18:0_16:0_18:1)	TG	C55 H104 O6	0.453051	0.555324	0.462747	0.444523
TG(18:0_16:0_18:0)	TG	C55 H106 O6	0.0556349	0.0754378	0.0560921	0.0543524
TG(15:0_16:0_22:6)	TG	C56 H96 O6	0.0138857	0.015852	0.013939	0.0125515
TG(17:0_18:1_18:1)	TG	C56 H104 O6	0.0298533	0.0353604	0.0221006	0.0261323
TG(16:1_16:1_22:6)	TG	C57 H94 O6	0.0533994	0.0711118	0.0553789	0.0537643
TG(18:2_18:2_18:2)	TG	C57 H98 O6	0.28103	0.3315	0.272666	0.275536
TG(18:1_18:2_18:2)	TG	C57 H100 O6	0.345146	0.415708	0.304456	0.308079
TG(18:1_18:1_18:2)	TG	C57 H102 O6	0.497944	0.575235	0.462034	0.44717
TG(18:1_18:1_18:1)	TG	C57 H104 O6	0.927351	1.0252	0.853864	0.801318
TG(18:0_18:0_18:2)	TG	C57 H106 O6	0.266291	0.300981	0.265024	0.257843
TG(55:8)	TG	C58 H96 O6	0.00352332	0.00524509	0.00413686	0.00399385
TG(18:0_16:0_20:1)	TG	C57 H108 O6	0.0631336	0.0762674	0.0581809	0.0594495
TG(55:7)	TG	C58 H98 O6	0.012553	0.0172565	0.016094	0.0138944
TG(18:0_18:0_18:0)	TG	C57 H110 O6	0.0173863	0.0163142	0.0146879	0.0151001
TG(16:0_17:0_22:6)	TG	C58 H100 O6	0.0229995	0.0278581	0.0229718	0.0292592
TG(16:1_18:2_22:6)	TG	C59 H96 O6	0.0463307	0.0596154	0.0506663	0.0503336
TG(16:0_18:2_22:6)	TG	C59 H98 O6	0.334768	0.402315	0.362841	0.370322
TG(16:0_18:1_22:6)	TG	C59 H100 O6	0.609288	0.832601	0.663324	0.692516
TG(16:0_18:1_22:5)	TG	C59 H102 O6	0.0840143	0.105542	0.0950152	0.0798868
TG(18:0_16:0_22:6)	TG	C59 H102 O6	0.239023	0.276447	0.235984	0.216528
TG(18:0_18:1_20:3)	TG	C59 H106 O6	0.130505	0.143231	0.103421	0.14066
TG(20:1_18:1_18:1)	TG	C59 H108 O6	0.042609	0.0675562	0.0432434	0.0560188
TG(16:0_20:1_20:1)	TG	C59 H110 O6	0.0221643	0.0348922	0.0243473	0.0181681
TG(16:0_16:0_24:1)	TG	C59 H112 O6	0.00856111	0.0105779	0.00694401	0.00557247
TG(14:0_22:6_22:6)	TG	C61 H94 O6	0.0120678	0.0205632	0.0156508	0.0158009
TG(18:1_18:2_22:6)	TG	C61 H100 O6	0.0694592	0.0909639	0.0697458	0.0729273
TG(18:1_18:1_22:6)	TG	C61 H102 O6	0.191427	0.241425	0.208371	0.203589
TG(18:0_18:1_22:6)	TG	C61 H104 O6	0.14463	0.167646	0.145962	0.135023
TG(18:0_18:1_22:5)	TG	C61 H106 O6	0.249709	0.295766	0.237309	0.238435
TG(18:1_18:1_22:4)	TG	C61 H106 O6	0.0184119	0.0136772	0.0209696	0.0223438
TG(20:1_18:1_20:1)	TG	C61 H112 O6	0.014549	0.0211735	0.0168429	0.0167076
TG(16:0_18:1_24:1)	TG	C61 H114 O6	0.0114906	0.0120772	0.0126704	0.0115909
TG(16:1_22:6_22:6)	TG	C63 H96 O6	0.0184303	0.0318877	0.023145	0.0221478
TG(16:0_22:6_22:6)	TG	C63 H98 O6	0.121907	0.142461	0.11198	0.12032
TG(16:0_22:5_22:6)	TG	C63 H100 O6	0.022975	0.0288003	0.0241486	0.0231427
TG(18:2_22:6_22:6)	TG	C65 H98 O6	0.0246884	0.031704	0.0258961	0.0246718
TG(18:1_22:6_22:6)	TG	C65 H100 O6	0.0496041	0.0590643	0.0496423	0.0486917
TG(18:4_22:4_22:4)	TG	C65 H102 O6	0.0103175	0.0166935	0.0110758	0.0115027
TG(18:0_22:6_22:6)	TG	C65 H102 O6	0.0135971	0.0183943	0.0150292	0.0140415
TG(20:3_22:6_22:6)	TG	C67 H100 O6	0.0078487	0.00855712	0.00763179	0.00701337
TG(22:6_22:6_22:6)	TG	C69 H98 O6	0.0108211	0.015295	0.0109382	0.011738
TG(24:0_22:6_22:6)	TG	C71 H114 O6	0.00647917	0.0105838	0.00987853	0.00930706
Cholesterol	Chol	C27H44	51.1761	58.7532	48.9529	50.476
FA(16:0)	FA	C16 H31 O2	20.0126	17.0046	13.5414	16.7814
FA(18:0)	FA	C18 H35 O2	32.4995	20.6917	24.5523	22.5874
FA(18:1)	FA	C18 H33 O2	0.822916	3.12844	0.597453	1.6924
FA(22:6)	FA	C22 H31 O2	4.77697	5.32967	6.10557	6.3923
